# Supplementary material for: Transcriptomic Analysis Suggests Auxin Regulation in Dorsal-Ventral Petal Asymmetry of Wild Progenitor Sinningia speciosa
Source: Int J Mol Sci. 2022 Feb 13;23(4):2073. doi: 10.3390/ijms23042073 (PMC8876764; doi:10.3390/ijms23042073)
Supplement: Supplementary file 1 [file ijms-23-02073-s001.zip]

Archive with 3 entries (3 files):
- ijms-1521599-supplementary.pdf
- Table S10.xlsx
- Table S9.xlsx
