# Supplementary material for: Transcriptomic Analysis Suggests Auxin Regulation in Dorsal-Ventral Petal Asymmetry of Wild Progenitor Sinningia speciosa
Source: Int J Mol Sci. 2022 Feb 13;23(4):2073. doi: 10.3390/ijms23042073 (PMC8876764; doi:10.3390/ijms23042073)
Supplement: Supplementary file 1 [file ijms-23-02073-s001.zip › Table S10.xlsx]

## Sheet: T-TEST
Table S10. Identification of differentially expressed genes between dorsal and ventral petals from T-test and log-fold-change calculation.
geneID	Length(Kbps)	EspiritoSanto_ZD_rep1	EspiritoSanto_ZD_rep2	EspiritoSanto_ZV_rep1	EspiritoSanto_ZV_rep2	maxMultiRatio	T-TEST	adjP	regulation	logFC
Sispe038Scf0001g00001	0.582	0.0211129	0.0151362	0.0178565	0.0130656	0	0.561662	0.751372	DOWN	-0.229309
Sispe038Scf0002g00002	3.552	0.0732992	0.0911247	0.0852248	0.116243	0.504669	0.431848	0.906029	UP	0.293126
Sispe038Scf0002g00004	7.495	7.1972	6.07879	7.63443	6.88337	0.149234	0.465653	0.910656	UP	0.129003
Sispe038Scf0002g00027	0.738	0.159222	0.529812	0.492867	0.216379	0.124127	0.969386	0.922391	UP	0.0417119
Sispe038Scf0002g00013	0.468	0.0262558	0.0188232	0.0222061	0.0162483	0	0.561662	0.891748	DOWN	-0.229309
Sispe038Scf0002g00007	0.579	0.0212223	0.0152146	0.017949	0.0131333	0	0.561662	0.881173	DOWN	-0.229309
Sispe038Scf0002g00010	0.894	0.0137447	0.00985375	0.0116247	0.00850581	0	0.561662	0.837867	DOWN	-0.229309
Sispe038Scf0002g00014	0.279	0.0440421	0.0315744	0.0372489	0.0272552	0	0.561662	0.728742	DOWN	-0.229309
Sispe038Scf0002g01004	1.557	0.0315677	0.0509423	0.00667467	0.00488387	1	0.167086	0.846947	DOWN	-2.83561
Sispe038Scf0002g01002	1.272	9.4117	12.3835	8.90311	8.86038	0.11365	0.404345	0.893634	DOWN	-0.295097
Sispe038Scf0002g01014	2.354	0.129388	0.0658986	0.0891599	0.0661306	0.411448	0.642295	0.766529	DOWN	-0.330621
Sispe038Scf0002g01015	0.459	0.128248	0.0191923	0.113208	0.0165669	0.472381	0.914728	0.898786	DOWN	-0.184124
Sispe038Scf0002g03008	0.273	0.04501	0.0322683	0.0380676	0.0278542	0	0.561662	0.837867	DOWN	-0.229309
Sispe038Scf0002g05002	0.591	0.0207914	0.0149057	0.0175845	0.0128667	0	0.561662	0.837867	DOWN	-0.229309
Sispe038Scf0002g05006	4.147	0.164324	0.188067	0.157879	0.156681	0.375664	0.356268	0.887225	DOWN	-0.163843
Sispe038Scf0002g07017	2.314	0.0690322	0.0342624	0.00449112	0.0295755	0	0.259726	0.854196	DOWN	-1.60033
Sispe038Scf0002g07003	1.165	0.390254	0.582243	0.490631	0.358996	0	0.65624	0.774371	DOWN	-0.194864
Sispe038Scf0002g07010	1.085	0.125664	0.112549	0.20224	0.13463	0.844505	0.375847	0.884089	UP	0.499946
Sispe038Scf0002g07019	2.148	17.911	20.0997	16.4257	14.1853	0	0.14204	0.848804	DOWN	-0.312358
Sispe038Scf0002g07020	1.648	0.797808	1.09581	1.55761	1.61035	0	0.137141	0.853531	UP	0.742408
Sispe038Scf0002g08019	2.421	410.794	356.187	158.48	167.446	0	0.071819	0.888209	DOWN	-1.23465
Sispe038Scf0002g08020	0.987	0.0124496	0.0446264	0.094764	0.0693391	0	0.127303	0.852287	UP	1.52365
Sispe038Scf0002g08015	1.579	0.661468	0.998643	0.967505	0.967982	0	0.56401	0.726654	UP	0.221417
Sispe038Scf0002g08017	2.687	2.47936	2.13818	2.60111	2.83246	0.0658787	0.20345	0.84493	UP	0.234773
Sispe038Scf0002g08018	8.443	0.107336	0.110968	0.203826	0.194402	0.143571	0.0167735	1.00467	UP	0.867252
Sispe038Scf0002g08021	2.054	1.1072	1.05701	1.16818	0.963608	0.337236	0.900671	0.892175	DOWN	-0.0217747
Sispe038Scf0002g09001	1.294	3.84111	3.86556	2.95678	2.41515	0.0576294	0.144495	0.847201	DOWN	-0.520664
Sispe038Scf0002g09014	2.918	2.92876	3.8648	3.35437	3.83862	0.0264028	0.751415	0.823356	UP	0.0824242
Sispe038Scf0002g09015	1.637	2.04921	2.29783	2.78698	2.60596	0	0.0867757	0.887621	UP	0.311038
Sispe038Scf0002g09016	2.841	3.871	4.25114	4.6274	4.14069	0	0.410813	0.897013	UP	0.110402
Sispe038Scf0002g09011	2.751	4.22098	3.61528	8.41294	7.47151	0	0.0283249	0.950821	UP	1.01938
Sispe038Scf0002g09009	0.894	0.0137447	0.00985375	0.0581233	0.0595407	0	0.0133189	1.04322	UP	2.31791
Sispe038Scf0002g09012	1.332	0.175275	0.191793	0.101428	0.131304	0	0.0868307	0.887644	DOWN	-0.657383
Sispe038Scf0002g09013	2.85	4.3934	4.27481	4.53986	4.49581	0	0.166316	0.847651	UP	0.0598979
Sispe038Scf0002g10018	1.725	6.70305	7.43041	8.99474	11.5451	0	0.221054	0.851038	UP	0.539314
Sispe038Scf0002g10032	3.757	5.26243	4.1807	3.43833	3.79096	0	0.267128	0.857883	DOWN	-0.385411
Sispe038Scf0002g10025	1.078	0.467344	0.890732	0.414541	0.458509	0	0.455445	0.908188	DOWN	-0.637428
Sispe038Scf0002g10044	2.54	1.43679	1.67515	1.5425	1.18853	0	0.477468	0.910859	DOWN	-0.188368
Sispe038Scf0002g10035	1.383	0.133273	0.273896	0.127745	0.181445	0	0.611873	0.750371	DOWN	-0.397131
Sispe038Scf0002g10023	4.172	0.230345	0.191649	0.244634	0.339417	0.0419287	0.311576	0.873701	UP	0.468873
Sispe038Scf0002g10037	5.682	1.27547	1.10889	1.55794	1.33532	0.031133	0.218628	0.852342	UP	0.279099
Sispe038Scf0002g10027	1.213	14.9013	16.1442	13.4425	12.5566	0	0.0922082	0.881724	DOWN	-0.255922
Sispe038Scf0002g10028	2.468	1.5982	1.66691	1.62961	1.3711	0	0.486934	0.913362	DOWN	-0.121828
Sispe038Scf0002g10029	1.221	10.9795	17.0053	9.42215	11.017	0	0.420102	0.900042	DOWN	-0.4533
Sispe038Scf0002g10030	5.075	6.42836	5.45566	7.21021	5.92003	0	0.526431	0.883441	UP	0.14387
Sispe038Scf0002g11034	2.64	0.200141	0.123463	0.208636	0.106574	0	0.953962	0.916198	DOWN	-0.0379155
Sispe038Scf0002g11010	2.075	7.58583	6.81391	5.7747	5.90379	0	0.167718	0.847597	DOWN	-0.302189
Sispe038Scf0002g11036	0.315	0.0390087	0.0279659	0.0329919	0.0241403	0	0.561662	0.881173	DOWN	-0.229309
Sispe038Scf0002g11037	0.549	0.022382	0.016046	0.0189298	0.013851	0	0.561662	0.837867	DOWN	-0.229309
Sispe038Scf0002g11006	8.964	0.0918427	0.0756708	0.0707206	0.0483533	0.393939	0.233485	0.851391	DOWN	-0.49242
Sispe038Scf0002g11003	0.255	0.0481872	0.0345461	0.0407547	0.0298204	0	0.561662	0.881173	DOWN	-0.229309
Sispe038Scf0002g11014	5.527	1.68742	1.33087	2.07774	1.7817	0	0.215427	0.85072	UP	0.354655
Sispe038Scf0002g11015	1.327	0.231495	0.272177	0.430735	0.246406	0	0.515677	0.879181	UP	0.42697
Sispe038Scf0002g11026	1.092	0.0337575	0.00806708	0.0095169	0.00696355	0	0.503344	0.877431	DOWN	-1.3436
Sispe038Scf0002g11039	1.085	19.5584	18.7146	13.4384	13.0568	0	0.0207572	0.968725	DOWN	-0.530601
Sispe038Scf0002g12001	1.73	16.2582	16.9616	10.7829	10.8085	0	0.0382263	0.943777	DOWN	-0.621585
Sispe038Scf0002g12005	2.589	18.6476	24.5768	17.385	18.0192	0	0.411104	0.89689	DOWN	-0.287923
Sispe038Scf0002g12003	2.153	2.37993	3.01552	3.08443	3.67671	0	0.257177	0.85375	UP	0.325524
Sispe038Scf0002g12006	3.081	2.1337	2.00431	2.1554	2.1892	0.00571429	0.343864	0.883306	UP	0.0702827
Sispe038Scf0002g12040	0.758	4.39311	8.30952	4.64781	8.05563	0	0.99989	0.934714	UP	9.22534e-05
Sispe038Scf0002g12031	4.21	16.9839	13.3687	16.2354	13.6785	0	0.930991	0.906311	DOWN	-0.0210041
Sispe038Scf0002g12032	1.825	2.68647	3.31614	7.7616	6.99586	0	0.0140726	1.01474	UP	1.29778
Sispe038Scf0002g12009	2.157	0.769052	0.73921	0.737156	0.884864	0	0.580466	0.736532	UP	0.104906
Sispe038Scf0002g12029	2.325	4.83582	5.26282	6.52154	6.62955	0	0.0732989	0.889166	UP	0.381022
Sispe038Scf0002g12044	0.311	0.197552	0.141628	0.167081	0.0733523	0	0.478981	0.91121	DOWN	-0.496412
Sispe038Scf0002g13022	1.994	1.30026	1.82458	0.797415	0.995333	0	0.20745	0.845756	DOWN	-0.80161
Sispe038Scf0002g13007	3.565	5.00126	4.47505	4.20071	3.86289	0	0.173923	0.848087	DOWN	-0.232903
Sispe038Scf0002g13023	2.103	0.987459	0.976013	0.726434	0.878659	0	0.254118	0.854401	DOWN	-0.290751
Sispe038Scf0002g13024	0.865	0.298315	0.274971	0.204245	0.342848	0	0.88144	0.883676	DOWN	-0.0674693
Sispe038Scf0002g13005	1.314	0.0093514	0.0201125	0.00790902	0.00578706	0	0.374389	0.889502	DOWN	-1.10518
Sispe038Scf0002g13001	0.309	0.0397661	0.0285089	0.0336325	0.123045	0	0.50208	0.901223	UP	1.19837
Sispe038Scf0002g14011	0.903	0.0136077	0.00975554	0.0115088	0.00842103	0	0.561662	0.803994	DOWN	-0.229309
Sispe038Scf0002g14003	0.888	0.0138375	0.00992033	0.0585161	0.00856328	0	0.54473	0.892574	UP	1.49746
Sispe038Scf0002g14004	0.428	0.0287097	0.0205824	0.0242814	0.0177668	0	0.561662	0.803994	DOWN	-0.229309
Sispe038Scf0002g14020	2.935	0.0711726	0.027013	0.0247861	0.0129543	0	0.391181	0.88922	DOWN	-1.3794
Sispe038Scf0002g14005	2.962	0.00414846	0.00297409	0.00350859	0.00256725	0	0.561662	0.837867	DOWN	-0.229309
Sispe038Scf0002g15008	3.713	9.09749	7.75585	7.3696	7.0881	0	0.315511	0.874592	DOWN	-0.221196
Sispe038Scf0002g15009	1.88	2.80396	2.79741	2.88004	2.95674	0	0.198307	0.842736	UP	0.059393
Sispe038Scf0002g15010	3.107	0.272885	0.275023	0.33783	0.472356	0	0.301646	0.871605	UP	0.564318
Sispe038Scf0002g15012	0.735	1.8557	1.28244	0.664551	0.941472	0	0.184491	0.845161	DOWN	-0.966415
Sispe038Scf0002g15021	1.173	7.78311	11.7081	7.29155	6.20393	0.00536859	0.356107	0.887349	DOWN	-0.530348
Sispe038Scf0002g15028	0.758	1.24823	2.01056	0.534704	1.21386	0	0.278758	0.864976	DOWN	-0.89816
Sispe038Scf0002g15004	3.306	31.9459	34.2857	33.2678	31.3897	0	0.654327	0.773607	DOWN	-0.0347021
Sispe038Scf0002g16001	5.081	1.12938	1.34713	1.37652	1.38136	0	0.419219	0.899584	UP	0.15525
Sispe038Scf0002g16044	0.318	0.0386407	0.0277021	0.0326807	0.0239126	0	0.561662	0.891748	DOWN	-0.229309
Sispe038Scf0002g16011	3.16	22.7829	19.8348	26.8461	24.793	0	0.143425	0.847438	UP	0.277014
Sispe038Scf0002g16003	2.323	6.21528	6.59462	6.09768	6.09187	0	0.349344	0.886338	DOWN	-0.0716139
Sispe038Scf0002g16024	2.682	0.151191	0.187221	0.251868	0.144599	0	0.685153	0.789388	UP	0.228416
Sispe038Scf0002g16013	5.164	4.0047	4.16068	4.30872	4.57223	0	0.17296	0.846463	UP	0.121195
Sispe038Scf0002g16014	1.532	5.06107	5.82492	3.54782	4.82956	0	0.261856	0.854926	DOWN	-0.377903
Sispe038Scf0002g16015	1.827	0.0336282	0.0241085	0.0625709	0.00416212	0	0.902992	0.893	UP	0.208912
Sispe038Scf0002g16016	3.99	39.0959	43.8012	36.1496	36.502	0	0.27256	0.860606	DOWN	-0.190327
Sispe038Scf0002g16017	1.796	9.95471	13.3463	10.0279	9.69154	0	0.481542	0.910771	DOWN	-0.240774
Sispe038Scf0002g16043	1.136	0.42185	0.783217	0.210411	0.247672	0	0.284087	0.867098	DOWN	-1.39543
Sispe038Scf0002g16030	0.402	0.0305665	0.0219136	0.0775556	0.0189159	0	0.589296	0.741158	UP	0.878334
Sispe038Scf0002g17018	1.165	94.3044	123.337	63.3806	82.406	0	0.194212	0.843905	DOWN	-0.578096
Sispe038Scf0002g17031	2.716	3.8501	3.48673	4.25876	5.0312	0	0.198597	0.843008	UP	0.340517
Sispe038Scf0002g17019	2.474	6.0048	7.62353	4.36449	5.68317	0	0.233547	0.851432	DOWN	-0.439749
Sispe038Scf0002g17024	0.851	0.216588	0.631451	0.354149	0.866753	0	0.63092	0.760599	UP	0.525747
Sispe038Scf0002g17020	1.505	0.0734815	0.0526799	0.0621476	0.0656841	0	0.949171	0.914262	UP	0.0189742
Sispe038Scf0002g17025	1.633	1.73819	1.75322	2.05558	2.04424	0	0.00142395	1.08744	UP	0.23175
Sispe038Scf0002g17021	1.828	0.853688	1.02646	0.733384	0.752932	0	0.259694	0.854174	DOWN	-0.339107
Sispe038Scf0002g17022	3.623	4.21575	3.81013	5.12021	4.40132	0	0.244133	0.855497	UP	0.246535
Sispe038Scf0002g17023	1.882	34.4801	39.4544	33.3475	34.7845	0	0.442308	0.901354	DOWN	-0.117914
Sispe038Scf0002g17038	1.726	0.605132	0.474659	0.355246	0.171821	0	0.146727	0.848152	DOWN	-1.03469
Sispe038Scf0002g17036	2.62	0.614387	0.312695	0.479957	0.548547	0	0.794298	0.843766	UP	0.149779
Sispe038Scf0002g17027	1.78	3.14097	2.99416	2.91339	2.87507	0.0843373	0.238159	0.853611	DOWN	-0.0839129
Sispe038Scf0002g18001	1.092	0.123778	0.185543	0.0475845	0.0626719	0	0.175101	0.847436	DOWN	-1.48824
Sispe038Scf0002g18021	2.45	30.5388	24.087	32.9377	28.6507	0	0.475554	0.909585	UP	0.173077
Sispe038Scf0002g18026	3.581	0.405554	0.556763	0.301692	0.286035	0.0442873	0.241201	0.855661	DOWN	-0.711365
Sispe038Scf0002g18006	4.695	2.00215	1.92697	2.68057	2.85542	0	0.0388179	0.941775	UP	0.494634
Sispe038Scf0003g00001	0.327	0.0375772	0.0269396	0.0317812	0.0232544	0	0.561662	0.803994	DOWN	-0.229309
Sispe038Scf0003g01003	0.567	0.325072	0.265552	0.393012	0.174893	0.428571	0.934586	0.907497	DOWN	-0.0565903
Sispe038Scf0003g01010	0.237	0.051847	0.0371699	0.04385	0.0320852	0	0.561662	0.861897	DOWN	-0.229309
Sispe038Scf0003g01001	2.828	0.049228	0.0407331	0.0495723	0.0572134	0.834387	0.28007	0.86545	UP	0.247347
Sispe038Scf0003g01004	1.218	0.265663	0.25314	0.00853239	0.505698	1	0.994146	0.933031	DOWN	-0.0127706
Sispe038Scf0003g01006	2.86	1.65539	2.26139	2.8032	2.58456	0.713719	0.220082	0.851001	UP	0.460015
Sispe038Scf0004g00006	2.278	640.154	702.521	635.094	737.434	0.00589855	0.830739	0.860815	UP	0.0317251
Sispe038Scf0004g00030	0.972	2.56654	2.24821	1.76214	1.93411	0.0991076	0.124581	0.856765	DOWN	-0.381396
Sispe038Scf0004g00031	1.805	0.772277	3.14349	1.84362	2.48737	0.894813	0.890635	0.888546	UP	0.145402
Sispe038Scf0004g00028	13.882	1.0992	0.924027	1.07887	1.02828	0.286658	0.7164	0.805153	UP	0.0586384
Sispe038Scf0004g00029	14.107	0.369193	0.298249	0.427668	0.402318	0.168192	0.234555	0.852148	UP	0.314444
Sispe038Scf0004g00032	1.239	2.26578	1.47545	2.61741	2.29188	0.0172648	0.357865	0.887519	UP	0.392
Sispe038Scf0005g00004	0.24	0.0511989	0.0367052	0.0433019	0.0316841	0	0.561662	0.837867	DOWN	-0.229309
Sispe038Scf0006g00001	0.78	0.0157535	0.0112939	0.0133237	0.00974897	0	0.561662	0.803994	DOWN	-0.229309
Sispe038Scf0006g00002	0.27	0.0455101	0.0326269	0.0384906	0.0281637	0	0.561662	0.803994	DOWN	-0.229309
Sispe038Scf0006g00003	0.279	0.0440421	0.0315744	0.0372489	0.0272552	0	0.561662	0.728742	DOWN	-0.229309
Sispe038Scf0006g01006	0.204	0.060234	0.0431826	0.254717	0.0372755	0	0.54473	0.892574	UP	1.49746
Sispe038Scf0006g01003	0.318	0.0386407	0.0277021	0.0326807	0.0239126	0	0.561662	0.891748	DOWN	-0.229309
Sispe038Scf0006g01018	4.871	0.174062	0.106702	0.101497	0.132695	0.0689655	0.61659	0.75264	DOWN	-0.261666
Sispe038Scf0006g01002	3.304	0.0984613	0.0613235	0.128962	0.0529348	0.136403	0.826065	0.858327	UP	0.18699
Sispe038Scf0006g01001	1.94	0.0190017	0.0244635	0.00535694	0.00391969	0.0883035	0.083786	0.888973	DOWN	-2.22819
Sispe038Scf0006g01024	1.544	0.151209	0.087574	0.0726331	0.0273977	0.387196	0.230878	0.850559	DOWN	-1.25526
Sispe038Scf0006g01014	1.728	0.00711096	0.0173796	0.00601415	0.00440057	0.169827	0.397095	0.891685	DOWN	-1.2336
Sispe038Scf0006g02001	4.173	0.296403	0.19744	0.0677613	0.146575	0.297615	0.164095	0.846602	DOWN	-1.20417
Sispe038Scf0006g02010	0.528	0.198535	0.140539	0.0196827	0.0144019	0.468861	0.117195	0.86435	DOWN	-3.31441
Sispe038Scf0006g02011	1.419	0.00865943	0.00620807	0.00732379	0.00535884	0	0.561662	0.803994	DOWN	-0.229309
Sispe038Scf0006g03001	2.206	0.907933	0.79467	0.749048	0.878998	0	0.708232	0.80101	DOWN	-0.0646007
Sispe038Scf0006g03032	1.222	15.4351	14.1655	10.5881	9.82571	0	0.0396232	0.942263	DOWN	-0.536081
Sispe038Scf0006g03031	2.448	0.0050195	0.00359855	0.0382076	0.0155314	0	0.295462	0.869287	UP	2.64054
Sispe038Scf0006g03033	5.411	3.19059	2.85393	4.08899	3.89977	0	0.059284	0.902201	UP	0.402344
Sispe038Scf0006g03017	0.324	0.189626	0.0815672	0.0962264	0.0234697	0	0.378945	0.885056	DOWN	-1.17994
Sispe038Scf0006g03002	1.754	0.06305	0.00502238	0.191406	0.300983	0.75	0.109752	0.874946	UP	2.85466
Sispe038Scf0006g04024	1.536	0.00799983	0.00573519	0.025001	0.131561	0.296176	0.407986	0.895145	UP	3.51081
Sispe038Scf0006g04032	2.555	1.08209	0.975741	1.36261	1.28274	0	0.054456	0.915831	UP	0.362336
Sispe038Scf0006g04033	3.115	2.62322	3.23807	2.48551	2.09695	0	0.243264	0.855573	DOWN	-0.355096
Sispe038Scf0006g04035	1.846	0.326164	0.281553	0.320894	0.465479	0	0.422283	0.902126	UP	0.371814
Sispe038Scf0006g04025	1.206	0.0101888	0.0365226	0.00861729	0.0063053	0	0.439301	0.90201	DOWN	-1.64628
Sispe038Scf0006g04013	2.16	14.9216	18.8706	10.4935	12.135	0	0.179342	0.846381	DOWN	-0.578548
Sispe038Scf0006g05026	0.559	0.0219816	0.0472769	0.241685	0.0136032	0	0.563681	0.726509	UP	1.88206
Sispe038Scf0006g05013	2.569	0.951833	0.696099	0.748386	0.997514	0	0.809536	0.850223	UP	0.083314
Sispe038Scf0006g05018	1.302	0.0660631	0.0879572	0.135693	0.169371	0	0.080637	0.887219	UP	0.985991
Sispe038Scf0006g05014	2.716	1.38893	1.17089	1.39663	1.39709	0	0.477671	0.910781	UP	0.126143
Sispe038Scf0006g05023	1.346	1.79843	2.32339	1.55192	1.90387	0	0.415778	0.899032	DOWN	-0.254265
Sispe038Scf0006g05020	1.974	0.802998	0.780962	0.816023	0.882148	0	0.314404	0.87448	UP	0.100446
Sispe038Scf0006g05022	3.247	7.03508	7.57211	8.56809	7.81497	0	0.208162	0.84599	UP	0.165527
Sispe038Scf0006g05016	0.92	0.0667812	0.0861775	0.0338884	0.123981	0	0.965538	0.92071	UP	0.0455939
Sispe038Scf0006g05024	2.533	1.53779	1.61022	1.63703	1.91831	0	0.374063	0.891375	UP	0.175548
Sispe038Scf0006g05012	0.684	0.125752	0.0901532	0.136743	0.0111172	0	0.68424	0.788742	DOWN	-0.546163
Sispe038Scf0006g06015	0.519	0.0236758	0.0169735	0.020024	0.0146516	0	0.561662	0.803994	DOWN	-0.229309
Sispe038Scf0006g06034	1.384	0.0799058	0.0572856	0.127653	0.0824154	0	0.325974	0.875151	UP	0.614669
Sispe038Scf0006g06035	3.319	1.55124	1.26074	1.62509	1.61981	0	0.376178	0.884186	UP	0.206592
Sispe038Scf0006g06032	2.901	12.4317	11.8398	16.0526	13.2241	0	0.318087	0.875592	UP	0.270487
Sispe038Scf0006g06036	1.902	1.42775	1.82947	1.02176	1.45127	0	0.314475	0.874461	DOWN	-0.397362
Sispe038Scf0006g06021	2.234	4.35076	4.51504	5.41952	5.99765	0.00171573	0.120646	0.858526	UP	0.364883
Sispe038Scf0006g06022	3.1	9.46156	7.89707	10.3086	8.36707	0	0.652189	0.772629	UP	0.10551
Sispe038Scf0006g06011	1.131	0.141238	0.101256	0.0459437	0.100851	0	0.30492	0.871994	DOWN	-0.724147
Sispe038Scf0006g06024	1.059	0.0580157	0.0415923	0.00981346	0.00718054	0	0.117574	0.862415	DOWN	-2.55124
Sispe038Scf0006g06040	3.722	11.3138	9.21398	8.64176	8.27227	0	0.328449	0.875706	DOWN	-0.279359
Sispe038Scf0006g06054	1.049	8.30506	14.99	7.51942	8.22761	0	0.46	0.908109	DOWN	-0.564945
Sispe038Scf0006g06041	3.169	6.99885	5.84596	7.2311	6.81714	0	0.477602	0.910908	UP	0.129203
Sispe038Scf0006g06042	0.763	0.0161045	0.0115455	0.0681026	0.0896956	0	0.092963	0.882413	UP	2.51273
Sispe038Scf0006g06003	0.201	0.061133	0.0438271	0.0517038	0.0378318	0	0.561662	0.803994	DOWN	-0.229309
Sispe038Scf0006g06004	0.207	0.059361	0.0425568	0.0502051	0.0367352	0	0.561662	0.881173	DOWN	-0.229309
Sispe038Scf0008g00009	0.554	0.28834	0.238518	0.16883	0.20589	0	0.144154	0.846977	DOWN	-0.491601
Sispe038Scf0008g00010	3.77	0.524755	0.539771	0.658832	1.01456	0	0.33621	0.878826	UP	0.652568
Sispe038Scf0008g00011	1.914	4.65444	3.9904	5.66318	4.91452	0	0.194969	0.844136	UP	0.291114
Sispe038Scf0008g01001	4.383	0.560376	0.410869	0.585618	0.589036	0.0954934	0.403418	0.894055	UP	0.274329
Sispe038Scf0008g01032	3.797	0.401659	0.356301	0.648719	0.533683	0.10863	0.132621	0.853373	UP	0.641527
Sispe038Scf0008g01039	1.422	13.3506	18.8265	19.2721	23.0104	0	0.28251	0.866851	UP	0.394026
Sispe038Scf0008g01033	2.278	0.73899	0.808224	0.862236	0.857892	0	0.241317	0.855441	UP	0.152843
Sispe038Scf0008g01004	4.439	8.66148	7.60267	9.54027	9.04657	0	0.234998	0.852192	UP	0.192586
Sispe038Scf0008g01015	3.239	1.12672	0.96007	1.3893	1.31236	0	0.124422	0.856554	UP	0.372558
Sispe038Scf0008g01040	0.957	4.58383	6.39753	4.41978	5.26811	0	0.606936	0.748029	DOWN	-0.180802
Sispe038Scf0008g01037	2.096	53.495	50.7079	36.5075	37.5747	0	0.0350245	0.958382	DOWN	-0.492197
Sispe038Scf0008g01038	1.024	3.56392	3.17443	3.84643	2.99267	0	0.92783	0.904807	UP	0.021409
Sispe038Scf0008g02033	9.759	7.14298	6.2637	7.77704	6.93252	0	0.397263	0.891586	UP	0.133803
Sispe038Scf0008g02034	2.971	0.0785819	0.0326159	0.0454735	0.0537489	0	0.838203	0.864205	DOWN	-0.16439
Sispe038Scf0008g02028	4.015	2.34737	2.09096	3.08797	2.40721	0	0.34396	0.883147	UP	0.308147
Sispe038Scf0008g02012	1.413	0.0086962	0.00623443	0.00735489	0.026908	0	0.50208	0.901223	UP	1.19837
Sispe038Scf0008g02038	6.878	4.43438	3.77403	5.11904	4.93597	0.0114897	0.19872	0.843209	UP	0.292739
Sispe038Scf0008g02039	5.893	1.86803	1.41018	1.98941	1.8006	0.0133845	0.4531	0.907333	UP	0.209293
Sispe038Scf0008g02003	0.537	0.0228822	0.0164046	0.0193528	0.0141605	0	0.561662	0.837867	DOWN	-0.229309
Sispe038Scf0008g02036	1.664	5.54573	5.17226	6.2642	6.06416	0	0.0938007	0.881402	UP	0.201947
Sispe038Scf0008g02005	3.636	3.84921	3.48155	3.39841	3.5825	0	0.510754	0.877287	DOWN	-0.0705456
Sispe038Scf0008g03001	1.174	1.51765	2.57374	1.53143	2.11803	0	0.757908	0.826402	DOWN	-0.164909
Sispe038Scf0008g03025	3.498	0.347766	0.329906	0.341662	0.506511	0	0.488002	0.913834	UP	0.323771
Sispe038Scf0008g03003	1.838	0.193876	0.273192	0.175281	0.359937	0	0.779535	0.83668	UP	0.196493
Sispe038Scf0008g03027	3.653	6.75775	6.4508	7.75238	7.05464	0	0.225933	0.853684	UP	0.16481
Sispe038Scf0008g03009	1.828	6.75557	8.05266	6.81649	7.32548	0	0.70047	0.797682	DOWN	-0.0664149
Sispe038Scf0008g03004	4.33	4.96334	4.62435	4.89381	5.12976	0	0.413083	0.897595	UP	0.0641419
Sispe038Scf0008g03035	2.332	0.19496	0.139769	0.13815	0.224995	0	0.812385	0.851325	UP	0.117553
Sispe038Scf0008g03041	4.951	1.83351	1.3468	1.87191	1.87839	0.00537131	0.449906	0.905851	UP	0.23784
Sispe038Scf0008g03042	0.66	0.0186178	0.0667368	0.110223	0.0115215	1	0.781893	0.837899	UP	0.512317
Sispe038Scf0008g03033	0.989	18.8938	1.63511	22.5364	1.77825	0.134583	0.901698	0.89256	UP	0.244175
Sispe038Scf0008g03043	0.318	0.0386407	0.0277021	0.0326807	0.0239126	0	0.561662	0.891748	DOWN	-0.229309
Sispe038Scf0008g03034	1.367	0.404497	0.470428	0.790286	0.628584	0.638889	0.146541	0.847809	UP	0.697509
Sispe038Scf0008g04001	1.227	1.51943	0.404577	1.08704	0.630874	0.855469	0.886521	0.886151	DOWN	-0.163461
Sispe038Scf0008g03036	0.48	8.21553	2.97869	12.9005	1.12993	0.938005	0.85382	0.871694	UP	0.32581
Sispe038Scf0008g04014	0.81	3.13034	0.721544	4.73197	0.468254	0.263479	0.814776	0.852767	UP	0.433011
Sispe038Scf0008g04017	0.777	38.2696	2.7088	48.7608	1.31373	0.0458602	0.893129	0.888818	UP	0.289214
Sispe038Scf0008g04018	0.569	1.83964	0.015482	1.76293	0.0133641	0.748751	0.977957	0.926532	DOWN	-0.0626447
Sispe038Scf0008g04005	0.351	0.0350078	0.0250976	0.0296081	0.0216644	0	0.561662	0.803994	DOWN	-0.229309
Sispe038Scf0008g04020	0.623	2.81226	0.205221	2.96932	0.0366173	1	0.997924	0.934437	DOWN	-0.0055263
Sispe038Scf0008g04016	0.351	0.0350078	0.0250976	0.0296081	0.0216644	0	0.561662	0.803994	DOWN	-0.229309
Sispe038Scf0008g04021	0.48	0.59838	0.0183526	0.0216509	0.0475262	1	0.518144	0.879861	DOWN	-3.15628
Sispe038Scf0008g05004	0.576	0.0213329	0.0152938	0.0180425	0.0132017	0	0.561662	0.803994	DOWN	-0.229309
Sispe038Scf0008g05026	0.417	0.029467	0.0211253	0.024922	0.0182355	0	0.561662	0.891748	DOWN	-0.229309
Sispe038Scf0008g05005	0.585	25.0476	3.11106	30.3729	1.03725	0.844356	0.937926	0.909217	UP	0.157648
Sispe038Scf0008g05028	0.198	0.0620593	0.0444912	0.0524871	0.038405	0	0.561662	0.803994	DOWN	-0.229309
Sispe038Scf0008g05027	0.465	0.132126	0.0189446	0.0223494	0.0817655	0	0.758215	0.826254	DOWN	-0.537049
Sispe038Scf0008g05007	0.674	85.8072	26.3853	101.901	10.7383	0.0287208	0.997148	0.934204	UP	0.00573717
Sispe038Scf0008g05008	0.626	0.101936	0.162266	0.11766	0.111943	0.430248	0.66839	0.780431	DOWN	-0.202494
Sispe038Scf0008g05023	0.444	4.75958	5.77363	8.88758	0.0171266	0.993103	0.884559	0.885402	DOWN	-0.242306
Sispe038Scf0008g05001	1.653	0.9292	1.2204	1.23854	1.66069	0.0611111	0.295832	0.868929	UP	0.431603
Sispe038Scf0008g05002	1.788	0.00687233	0.00492688	0.00581233	0.0042529	0	0.561662	0.837867	DOWN	-0.229309
Sispe038Scf0008g05031	1.84	1.63614	2.48478	1.92599	1.60763	0	0.613867	0.751089	DOWN	-0.221821
Sispe038Scf0009g00003	4.322	0.372914	0.375426	0.792061	0.753893	0.752041	0.0297644	0.948903	UP	1.04673
Sispe038Scf0009g00010	1.093	0.0112422	0.0080597	0.00950819	0.00695718	0	0.561662	0.837867	DOWN	-0.229309
Sispe038Scf0011g01001	0.684	0.592829	0.636535	0.173259	0.616903	0.0387731	0.502236	0.891644	DOWN	-0.637693
Sispe038Scf0011g01025	0.774	0.111129	0.216248	0.17455	0.0491227	0	0.592813	0.740482	DOWN	-0.549563
Sispe038Scf0011g01022	4.451	8.23507	7.21009	11.0602	10.9151	0.0782718	0.0936716	0.881174	UP	0.50873
Sispe038Scf0011g01019	0.324	0.0379251	0.0271891	0.0320755	0.0234697	0	0.561662	0.803994	DOWN	-0.229309
Sispe038Scf0011g01026	2.621	2.61132	2.32919	2.2482	2.35872	0	0.434036	0.906656	DOWN	-0.100859
Sispe038Scf0011g01029	0.669	0.312244	0.434537	0.357289	0.647891	0	0.53241	0.886743	UP	0.428696
Sispe038Scf0011g01033	6.146	1.67742	1.25703	2.13564	2.05014	0	0.194667	0.844245	UP	0.512407
Sispe038Scf0011g01030	8.999	0.580023	0.669278	0.406493	0.454536	0.141636	0.0923908	0.882216	DOWN	-0.536988
Sispe038Scf0011g02002	0.39	0.031507	0.0225878	0.0266473	0.0194979	0	0.561662	0.803994	DOWN	-0.229309
Sispe038Scf0011g02047	0.351	0.0350078	0.0250976	0.0296081	0.0216644	0	0.561662	0.803994	DOWN	-0.229309
Sispe038Scf0011g02024	1.455	0.00844518	0.00605447	0.0357129	0.0679412	0	0.219189	0.851564	UP	2.83769
Sispe038Scf0011g02045	0.456	0.0269468	0.0193185	0.113952	0.0166759	0	0.54473	0.888717	UP	1.49746
Sispe038Scf0011g02007	0.363	0.0338505	0.0242679	0.0286293	0.0209482	0	0.561662	0.731794	DOWN	-0.229309
Sispe038Scf0011g02046	0.504	0.0243804	0.0174787	0.0206199	0.0150877	0	0.561662	0.803994	DOWN	-0.229309
Sispe038Scf0011g02034	5.99	0.0927554	0.17987	0.121466	0.142296	0.208612	0.935924	0.908036	DOWN	-0.0476821
Sispe038Scf0011g02011	2.136	0.0287634	0.0866078	0.0340577	0.10324	0	0.831181	0.860927	UP	0.251028
Sispe038Scf0011g02040	1.12	1.65665	2.39561	1.39738	1.94524	0.0473167	0.526961	0.883491	DOWN	-0.277746
Sispe038Scf0011g02057	2.314	0.270819	0.178926	0.130243	0.259607	0	0.745551	0.820436	DOWN	-0.206188
Sispe038Scf0011g02041	1.801	0.620868	0.816849	2.00232	2.0731	0	0.0280331	0.952445	UP	1.50317
Sispe038Scf0011g02042	2.983	3.67849	3.11558	4.8461	4.12202	0	0.148814	0.848108	UP	0.400529
Sispe038Scf0011g02031	1.869	8.80325	6.73538	8.3907	8.03546	0	0.742104	0.818493	UP	0.0801359
Sispe038Scf0011g02027	1.654	10.1259	8.76132	5.32189	5.779	0	0.084321	0.888756	DOWN	-0.766732
Sispe038Scf0011g02044	2.903	2.97564	2.4428	2.93194	2.79493	0	0.665698	0.778613	UP	0.0798688
Sispe038Scf0011g03001	0.285	0.0431149	0.092729	0.0364648	0.133407	0	0.792806	0.843434	UP	0.322496
Sispe038Scf0011g03013	3.049	0.286136	0.251363	0.173832	0.23693	0	0.254926	0.853358	DOWN	-0.387959
Sispe038Scf0011g03021	2.785	6.01371	7.43014	5.46677	5.31611	0	0.308659	0.872514	DOWN	-0.318204
Sispe038Scf0011g03016	3.838	0.0288144	0.0482007	0.0785256	0.0693452	0	0.124608	0.856781	UP	0.941123
Sispe038Scf0011g04001	0.405	0.0303401	0.0217512	0.0256604	0.0187758	0	0.561662	0.837867	DOWN	-0.229309
Sispe038Scf0011g06004	1.429	0.117517	0.319601	0.269448	0.126205	1	0.883926	0.885006	DOWN	-0.143786
Sispe038Scf0011g06001	2.692	1.7117	1.38422	2.14258	1.96884	0	0.148552	0.848631	UP	0.409268
Sispe038Scf0011g06002	3.404	26.384	19.3395	28.5365	24.2758	0	0.496268	0.917503	UP	0.20794
Sispe038Scf0011g06018	1.041	0.34231	0.349775	0.302822	0.226446	1	0.276701	0.864178	DOWN	-0.386951
Sispe038Scf0012g00029	0.216	0.0568877	0.122351	0.0481132	0.0352046	1	0.374389	0.891456	DOWN	-1.10518
Sispe038Scf0012g00043	0.564	0.0217868	0.0572706	0.055279	0.0404478	1	0.72419	0.808903	UP	0.276024
Sispe038Scf0012g00035	1.734	2.0829	1.96979	1.90177	2.22214	0.563724	0.862995	0.875977	UP	0.0251314
Sispe038Scf0012g00006	0.383	0.446383	0.289768	0.192516	0.129283	0.38049	0.195172	0.843929	DOWN	-1.19384
Sispe038Scf0012g00050	1.081	0.026523	0.200613	0.0352504	0.131894	1	0.798415	0.84488	DOWN	-0.442455
Sispe038Scf0012g00001	1.122	0.570485	0.4905	1.06508	1.33023	0.491107	0.102021	0.880585	UP	1.17481
Sispe038Scf0012g00002	0.904	0.10589	0.0311803	0.0114961	0.0635971	0.41092	0.573612	0.732509	DOWN	-0.868162
Sispe038Scf0012g00037	1.805	0.255236	0.285597	0.460289	0.244635	0.616362	0.58499	0.739284	UP	0.382285
Sispe038Scf0012g00052	2.46	1.52348	1.61503	1.55042	1.69085	0.00657895	0.610996	0.749843	UP	0.0464797
Sispe038Scf0012g00003	2.16	8.86879	7.54904	9.05972	8.98773	0	0.432901	0.906766	UP	0.136532
Sispe038Scf0012g00008	2.733	0.169318	0.409762	0.511255	0.480869	0.619427	0.332058	0.877394	UP	0.776755
Sispe038Scf0012g00009	1.478	3.54916	2.92046	3.5542	2.65886	0.139697	0.838601	0.864536	DOWN	-0.058378
Sispe038Scf0012g00004	2.91	6.18702	6.97405	5.20106	5.51856	0.205691	0.162062	0.847564	DOWN	-0.296023
Sispe038Scf0012g00010	2.987	0.0264425	0.0870895	0.0246309	0.00254576	0.342041	0.372609	0.890878	DOWN	-2.06266
Sispe038Scf0013g00011	0.198	0.0620593	0.0444912	0.0524871	0.038405	0	0.561662	0.803994	DOWN	-0.229309
Sispe038Scf0013g00014	0.854	0.158273	0.732385	0.085184	0.204797	0.333333	0.481338	0.910796	DOWN	-1.61891
Sispe038Scf0013g00015	0.528	0.0232722	0.0500526	0.0196827	0.0720094	0	0.792806	0.843434	UP	0.322496
Sispe038Scf0013g00005	0.255	0.0481872	0.17273	0.0407547	0.149102	0	0.868405	0.878629	DOWN	-0.218599
Sispe038Scf0013g00016	0.576	0.0213329	0.0152938	0.0180425	0.0132017	0	0.561662	0.803994	DOWN	-0.229309
Sispe038Scf0013g01012	0.573	0.0643337	0.0153739	0.0181369	0.0132708	1	0.503344	0.881777	DOWN	-1.3436
Sispe038Scf0013g01018	0.354	0.0347111	0.0248849	0.0293572	0.0214808	0	0.561662	0.803994	DOWN	-0.229309
Sispe038Scf0013g01001	0.633	0.40765	0.459938	0.604329	0.547843	0.148066	0.066593	0.891497	UP	0.409275
Sispe038Scf0013g01002	2.384	7.48351	8.52276	7.72882	7.26638	0.667119	0.501636	0.911183	DOWN	-0.094136
Sispe038Scf0013g01015	2.263	0.44231	0.727941	0.216469	0.234326	0.27257	0.239462	0.854453	DOWN	-1.37627
Sispe038Scf0013g01003	1.053	0.0116693	0.0418293	0.0888244	0.00722146	0.5	0.695901	0.7952	UP	0.844223
Sispe038Scf0013g01011	1.539	0.00798423	0.00572401	0.00675273	0.044469	0	0.501346	0.913818	UP	1.90171
Sispe038Scf0013g02017	0.879	0.293564	0.190416	0.366514	0.285482	0	0.334749	0.878288	UP	0.429916
Sispe038Scf0013g02096	2.314	0.408883	0.19742	0.291923	0.213601	0.875	0.71922	0.806515	DOWN	-0.262261
Sispe038Scf0013g02076	2.549	1.27996	1.13009	1.75985	2.0026	0.265989	0.0587374	0.902467	UP	0.642609
Sispe038Scf0013g02097	0.765	2.22781	2.46226	1.84258	2.09737	0.542857	0.163496	0.846502	DOWN	-0.251432
Sispe038Scf0013g02039	2.803	0.398924	0.229424	0.166843	0.278831	0.416667	0.475706	0.909667	DOWN	-0.495576
Sispe038Scf0013g02078	1.075	0.0228609	0.0409733	0.0096674	0.0353683	1	0.616522	0.752639	DOWN	-0.503259
Sispe038Scf0013g02102	0.786	0.0156333	0.0112077	0.013222	0.00967455	0	0.561662	0.837867	DOWN	-0.229309
Sispe038Scf0013g02059	0.828	1.56112	2.46662	2.38028	1.87373	0.911341	0.852324	0.870907	UP	0.0788535
Sispe038Scf0013g02021	1.47	0.889746	1.42292	0.617675	0.824424	0.0705756	0.327294	0.875824	DOWN	-0.681384
Sispe038Scf0013g02041	1.645	0.740432	1.25068	1.70143	1.77295	0.475374	0.205174	0.846338	UP	0.803181
Sispe038Scf0013g02103	1.81	10.2873	12.317	9.53672	9.77396	0.747008	0.348695	0.885695	DOWN	-0.227202
Sispe038Scf0013g02084	0.396	0.0310296	0.111228	0.0262436	0.0192025	0	0.439301	0.907277	DOWN	-1.64628
Sispe038Scf0013g02083	0.417	0.029467	0.0211253	0.024922	0.0182355	0	0.561662	0.891748	DOWN	-0.229309
Sispe038Scf0013g02009	2.143	0.349768	0.34941	0.359186	0.358387	0.96	0.0105739	1.10001	UP	0.0374663
Sispe038Scf0013g02086	3.448	10.3506	9.01803	14.2874	13.0542	0.135663	0.048666	0.915095	UP	0.497377
Sispe038Scf0013g02048	1.245	2.26081	2.36708	2.16513	2.23398	0.0525772	0.233096	0.851449	DOWN	-0.0731447
Sispe038Scf0013g02104	2.372	15.7628	19.0667	18.5442	16.7831	0.216433	0.909613	0.896093	UP	0.0204727
Sispe038Scf0013g02106	0.6	0.0204796	0.0146821	0.0173208	0.0126737	0	0.561662	0.803994	DOWN	-0.229309
Sispe038Scf0013g02066	0.324	0.0379251	0.0271891	0.0320755	0.0234697	0	0.561662	0.803994	DOWN	-0.229309
Sispe038Scf0013g02026	1.715	0.0788135	0.0569838	0.0832549	0.129587	0.716576	0.316694	0.875488	UP	0.648331
Sispe038Scf0013g02049	0.288	0.0426657	0.0611754	0.0360849	0.0792103	1	0.838907	0.864639	UP	0.150955
Sispe038Scf0013g02069	3.482	31.5802	35.0949	24.3867	26.4213	0.914808	0.0842302	0.888914	DOWN	-0.392093
Sispe038Scf0013g02139	1.441	0.00852723	0.00611329	0.00721197	0.00527703	0	0.561662	0.751372	DOWN	-0.229309
Sispe038Scf0013g02027	1.947	0.828767	0.666281	3.02952	3.11901	0.972651	0.00514599	1.11559	UP	2.04005
Sispe038Scf0013g02028	1.563	0.199325	0.213835	0.222329	0.302081	0.133734	0.390392	0.888991	UP	0.343992
Sispe038Scf0013g02012	0.92	0.13741	0.219628	0.0112961	0.137022	0.90883	0.317111	0.875632	DOWN	-1.26738
Sispe038Scf0013g02052	1.593	0.740504	0.680187	0.00652383	0.0047735	1	0.0271043	0.948706	DOWN	-6.97447
Sispe038Scf0013g02013	1.087	0.0113043	0.040521	0.00956068	0.118925	0.375	0.609241	0.749057	UP	1.30988
Sispe038Scf0013g02072	0.411	0.0298972	0.0214337	0.0252858	0.0185017	0	0.561662	0.751372	DOWN	-0.229309
Sispe038Scf0013g02029	2.874	0.829912	0.55495	0.642276	0.588776	0.917145	0.67506	0.783942	DOWN	-0.16985
Sispe038Scf0013g02090	0.468	0.0262558	0.0188232	0.0222061	0.0162483	0	0.561662	0.891748	DOWN	-0.229309
Sispe038Scf0013g02055	0.522	0.0235397	0.016876	0.211323	0.131107	0.167923	0.163152	0.846678	UP	3.08282
Sispe038Scf0013g02092	7.105	0.0948087	0.0433953	0.0928485	0.0923252	0.647059	0.528726	0.885081	UP	0.42208
Sispe038Scf0013g02016	0.786	0.557438	1.03289	0.675625	0.495038	0.201577	0.534607	0.887104	DOWN	-0.441997
Sispe038Scf0013g02074	0.87	0.127114	0.397536	0.418087	0.253473	0.941176	0.696464	0.795466	UP	0.356159
Sispe038Scf0013g02110	0.525	0.0234052	0.124405	0.190088	0.658738	0.688188	0.366914	0.889221	UP	2.52172
Sispe038Scf0014g00001	2.234	0.00550033	0.0690421	0.200656	0.135269	0.905064	0.10328	0.881714	UP	2.17201
Sispe038Scf0014g01009	1.449	0.0118722	0.00607954	0.00717216	0.00524789	1	0.508338	0.876542	DOWN	-0.531454
Sispe038Scf0014g01013	0.465	0.0264252	0.0189446	0.0223494	0.0163531	0	0.561662	0.881173	DOWN	-0.229309
Sispe038Scf0014g01014	0.306	0.040156	0.12475	0.101887	0.0248503	1	0.770655	0.832253	DOWN	-0.379803
Sispe038Scf0014g02020	3.83	2.81367	1.82855	3.13944	2.87689	0	0.385263	0.887901	UP	0.374069
Sispe038Scf0014g02021	2.272	0.00540833	0.286744	0.508626	0.155798	0.963701	0.499815	0.919506	UP	1.18538
Sispe038Scf0014g02011	0.33	0.0372356	0.0266947	0.0314923	0.023043	0	0.561662	0.861897	DOWN	-0.229309
Sispe038Scf0014g02019	1.164	0.386547	0.561024	0.399255	0.550039	0.663082	0.994729	0.933161	UP	0.00262098
Sispe038Scf0015g00005	0.477	0.0257605	0.018468	0.0217871	0.0159417	0	0.561662	0.803994	DOWN	-0.229309
Sispe038Scf0015g00009	2.33	2.63401	3.54241	2.46648	2.64189	0.549121	0.443968	0.902165	DOWN	-0.273907
Sispe038Scf0015g00007	4.676	17.5835	13.8877	12.5534	10.9937	0.196143	0.24502	0.855748	DOWN	-0.418482
Sispe038Scf0015g00014	4.643	0.0720386	0.0821406	0.110733	0.150907	0.517234	0.211145	0.84715	UP	0.762974
Sispe038Scf0015g01020	0.249	4.70836	5.50977	4.54259	3.97094	0.0693924	0.238515	0.853159	DOWN	-0.263302
Sispe038Scf0015g01005	0.444	0.0276751	0.0198407	0.263131	0.0874225	0.414166	0.334054	0.877973	UP	2.88316
Sispe038Scf0015g01011	10.573	0.202268	0.242112	0.276472	0.355822	0.651639	0.212093	0.846811	UP	0.508801
Sispe038Scf0015g01007	10.784	0.0293943	0.0323757	0.0175495	0.0437499	0.639608	0.988584	0.930409	DOWN	-0.0110339
Sispe038Scf0015g01023	1.4	0.00877695	0.00629232	0.00742318	0.00543157	0	0.561662	0.754587	DOWN	-0.229309
Sispe038Scf0015g01014	0.438	0.196379	0.140787	0.0237271	0.260418	0	0.860517	0.874969	DOWN	-0.246836
Sispe038Scf0015g01015	0.537	0.0228822	0.0164046	0.0193528	0.0141605	0	0.561662	0.837867	DOWN	-0.229309
Sispe038Scf0015g01009	0.569	0.151167	0.07741	0.127851	0.0133641	0	0.59649	0.742508	DOWN	-0.694787
Sispe038Scf0016g00009	0.192	0.0639986	0.0458815	0.162382	0.0396052	1	0.589296	0.741158	UP	0.878334
Sispe038Scf0016g00026	0.843	0.072881	0.0104499	0.0123279	0.045102	1	0.758215	0.826442	DOWN	-0.537049
Sispe038Scf0016g00005	2.281	0.258941	0.00386201	0.0045561	0.224362	0.879338	0.9292	0.905197	DOWN	-0.199146
Sispe038Scf0016g00024	1.646	0.0522565	0.11239	0.0820789	0.152453	0.4	0.530716	0.885546	UP	0.510413
Sispe038Scf0016g00007	0.756	0.0162536	0.0116525	0.0137466	0.0100585	0	0.561662	0.837867	DOWN	-0.229309
Sispe038Scf0016g00008	1.323	0.108784	0.151363	0.00785522	0.111808	0.566458	0.387836	0.888227	DOWN	-1.12035
Sispe038Scf0017g00032	1.219	0.582632	0.950993	0.470856	0.75314	0.582405	0.577342	0.73487	DOWN	-0.325346
Sispe038Scf0017g00027	0.267	0.0460215	0.0329935	0.038923	0.0284801	0	0.561662	0.803994	DOWN	-0.229309
Sispe038Scf0017g00033	1.053	0.326739	0.596963	0.355298	0.369498	1	0.595914	0.742066	DOWN	-0.349854
Sispe038Scf0017g00034	1.513	0.303383	0.344184	0.735013	0.577019	0.483773	0.130497	0.852444	UP	1.0187
Sispe038Scf0017g00028	1.647	0.00746068	0.00534867	0.00630993	0.107859	0.821119	0.500549	0.918694	UP	3.1559
Sispe038Scf0017g00018	1.095	0.220908	0.458564	0.222774	0.629642	1	0.756056	0.825723	UP	0.327144
Sispe038Scf0017g00037	1.471	0.459433	0.892304	0.713554	0.854458	0.88	0.70623	0.800146	UP	0.214122
Sispe038Scf0017g00030	1.269	0.048415	0.00694189	0.00818948	0.0299614	0	0.758215	0.826254	DOWN	-0.537049
Sispe038Scf0017g00020	0.27	0.0455101	0.0326269	0.0384906	0.0281637	0	0.561662	0.803994	DOWN	-0.229309
Sispe038Scf0017g00035	1.144	6.47344	9.86287	8.33915	9.77082	0.490794	0.696441	0.795493	UP	0.148702
Sispe038Scf0017g00031	0.885	0.748702	0.563873	0.779524	0.518084	0.206406	0.967375	0.921365	DOWN	-0.0165455
Sispe038Scf0018g00004	1.574	8.07993	8.41189	9.2238	9.14532	0	0.0968066	0.881544	UP	0.155532
Sispe038Scf0018g00007	3.12	0.106336	0.0479991	0.0566256	0.11455	0	0.856647	0.873227	UP	0.149411
Sispe038Scf0018g00002	3.474	0.208686	0.225683	0.1406	0.308633	0	0.943897	0.911875	UP	0.0485418
Sispe038Scf0018g00005	2.102	5.75805	6.34082	11.3071	9.71325	0	0.0825402	0.886674	UP	0.796915
Sispe038Scf0018g01007	3.618	0.743785	0.68906	0.818643	0.905862	0	0.127558	0.851787	UP	0.267299
Sispe038Scf0018g01002	4.233	5.07707	4.86767	5.90452	6.13832	0	0.0223273	0.96185	UP	0.276171
Sispe038Scf0018g01014	1.293	0.00950328	0.00681304	0.0723373	0.0176431	0	0.406168	0.894604	UP	2.4633
Sispe038Scf0018g01003	1.472	43.9003	61.1681	44.7398	54.34	0	0.797227	0.844954	DOWN	-0.0846649
Sispe038Scf0018g01004	1.018	11.8894	17.3156	10.4027	11.1822	0	0.390314	0.888933	DOWN	-0.436198
Sispe038Scf0018g01005	3.943	5.03912	3.97455	5.21072	5.27839	0	0.397178	0.891694	UP	0.218704
Sispe038Scf0018g01006	1.056	0.0116361	0.0083421	0.0885721	0.0360047	0	0.295462	0.869668	UP	2.64054
Sispe038Scf0018g03007	1.189	0.196356	0.207451	0.122367	0.21105	1	0.572032	0.731492	DOWN	-0.276337
Sispe038Scf0018g03002	0.934	112.065	99.8789	89.2138	91.4749	0.193918	0.227215	0.851156	DOWN	-0.230173
Sispe038Scf0018g03008	1.189	0.196356	0.207451	0.122367	0.21105	1	0.572032	0.731492	DOWN	-0.276337
Sispe038Scf0018g03014	0.303	0.0405536	0.0290734	0.0342985	0.0250963	0	0.561662	0.803994	DOWN	-0.229309
Sispe038Scf0018g04005	2.551	14.8503	19.0516	12.2827	14.6987	0	0.317701	0.875749	DOWN	-0.329401
Sispe038Scf0018g05014	2.345	1.73443	1.9046	2.40644	2.34449	0	0.0684247	0.887725	UP	0.384655
Sispe038Scf0018g05015	11.637	1.57015	1.15897	1.81736	1.49183	0	0.389059	0.888485	UP	0.278038
Sispe038Scf0018g06007	2.575	5.51067	4.48344	3.54299	2.44938	0.0391489	0.116988	0.864345	DOWN	-0.737951
Sispe038Scf0018g06009	1.882	0.34729	0.38131	0.276834	0.277047	0.0528033	0.122417	0.858221	DOWN	-0.395549
Sispe038Scf0018g07005	0.993	0.0123744	0.0798422	0.0104657	0.0229734	1	0.541517	0.890785	DOWN	-1.46349
Sispe038Scf0018g07016	0.231	0.0531937	0.148401	0.559858	0.131875	0.334688	0.451242	0.906315	UP	1.77876
Sispe038Scf0018g07011	0.865	5.52593	6.30322	2.7513	4.08752	0.00959249	0.111111	0.866253	DOWN	-0.790528
Sispe038Scf0018g07006	1.801	14.0616	15.0799	9.00756	11.0748	0	0.0959059	0.881464	DOWN	-0.537146
Sispe038Scf0018g07012	2.926	1.66274	1.44905	1.39203	1.62309	0.387888	0.787906	0.840803	DOWN	-0.045531
Sispe038Scf0018g07001	4.014	0.0736571	0.0278618	0.0675052	0.040641	0.315971	0.914411	0.89858	UP	0.0912343
Sispe038Scf0018g07013	0.85	0.0144562	0.0518191	0.110038	0.116299	0	0.137779	0.850413	UP	1.77193
Sispe038Scf0018g09001	0.554	0.02218	0.0159012	0.0187589	0.013726	0	0.561662	0.731794	DOWN	-0.229309
Sispe038Scf0018g09010	0.306	0.040156	0.0287884	0.0339623	0.0248503	0	0.561662	0.803994	DOWN	-0.229309
Sispe038Scf0018g09002	0.462	1.50987	1.13469	1.74509	1.23047	0.322113	0.659254	0.775884	UP	0.170134
Sispe038Scf0018g10026	1.795	0.280667	0.358259	0.306852	0.173689	0	0.433722	0.906676	DOWN	-0.410989
Sispe038Scf0018g10030	3.045	11.6582	10.4351	9.52556	11.2003	0	0.5828	0.737766	DOWN	-0.0921824
Sispe038Scf0018g10017	2.444	34.9476	34.1953	41.2509	38.0365	0	0.180159	0.846317	UP	0.197509
Sispe038Scf0018g10027	1.758	2.29958	1.28781	1.82666	1.50094	0	0.84189	0.865589	DOWN	-0.108455
Sispe038Scf0018g10014	2.131	4.83783	4.53484	4.76463	4.92792	0	0.475098	0.909333	UP	0.0484156
Sispe038Scf0018g10029	2.602	0.0330569	0.0169279	0.0838745	0.00292244	0	0.728539	0.811414	UP	0.796156
Sispe038Scf0018g10025	3.243	0.011367	0.0190147	0.0160229	0.0398616	0	0.470177	0.909184	UP	0.879245
Sispe038Scf0018g11047	2.066	11.2709	13.7652	11.8844	11.8204	0.00265449	0.687885	0.791017	DOWN	-0.0788284
Sispe038Scf0018g11037	3.068	22.0081	22.6138	13.622	13.1325	0.00178909	0.00233886	1.06203	DOWN	-0.737965
Sispe038Scf0018g11022	6.003	9.25009	7.4357	10.7525	10.4265	0	0.235537	0.852123	UP	0.344016
Sispe038Scf0018g11039	3.503	6.38064	5.88206	6.61877	5.53762	0	0.939863	0.909939	DOWN	-0.0125608
Sispe038Scf0018g11031	1.408	0.916344	0.980024	0.893102	0.886905	0.0197296	0.316526	0.875384	DOWN	-0.0913565
Sispe038Scf0018g11040	1.163	0.433188	0.222396	0.0804231	0.220866	0.023787	0.31343	0.873943	DOWN	-1.12163
Sispe038Scf0018g11042	4.142	9.82758	8.44982	9.7677	9.01839	0.000674773	0.784183	0.838989	UP	0.0396041
Sispe038Scf0018g11026	1.851	1.60172	1.6324	2.34125	1.87203	0.00150869	0.283358	0.866448	UP	0.381572
Sispe038Scf0018g11027	1.263	2.60665	2.47948	3.29958	3.00448	0.00701782	0.111099	0.866358	UP	0.309714
Sispe038Scf0018g11028	0.859	3.03366	3.51255	2.98828	2.94765	0.0102845	0.422427	0.902321	DOWN	-0.141185
Sispe038Scf0018g11032	1.92	1.47837	1.6655	1.32612	0.693091	0	0.309459	0.87272	DOWN	-0.638749
Sispe038Scf0018g11017	6.037	2.40411	1.82626	2.63239	2.51378	0.117181	0.350253	0.887104	UP	0.282713
Sispe038Scf0018g11029	4.138	1.00028	1.01858	0.906241	1.04802	0.162234	0.727848	0.811155	DOWN	-0.0469204
Sispe038Scf0018g11060	1.026	0.0119763	0.00858602	0.0101291	0.00741149	0	0.561662	0.803994	DOWN	-0.229309
Sispe038Scf0018g11035	1.385	5.81117	6.97744	5.32004	5.62765	0	0.347107	0.884469	DOWN	-0.224233
Sispe038Scf0018g11007	2.815	6.9274	4.81614	8.1626	5.71868	0	0.577336	0.73489	UP	0.241272
Sispe038Scf0018g12013	3.341	37.0904	36.0927	31.0734	29.4522	0.0018591	0.0342917	0.957829	DOWN	-0.273967
Sispe038Scf0018g12012	1.488	2.29923	1.91343	2.63463	2.27397	0.0916559	0.318781	0.875996	UP	0.220582
Sispe038Scf0018g12003	1.754	10.9917	10.8935	11.299	9.80221	0	0.692775	0.793517	DOWN	-0.0526344
Sispe038Scf0018g12020	1.511	8.53066	9.21736	4.65631	5.88306	0	0.0579298	0.908757	DOWN	-0.751869
Sispe038Scf0018g12008	2.36	11.8556	13.6879	10.6258	10.4364	0	0.244083	0.85541	DOWN	-0.278296
Sispe038Scf0018g12016	1.874	0.00655696	0.00470078	0.0499104	0.00405773	0	0.522431	0.88197	UP	2.26119
Sispe038Scf0018g12031	4.506	1.02807	0.975548	0.952526	1.24711	0	0.62542	0.757501	UP	0.134662
Sispe038Scf0018g12006	4.598	21.1147	18.8734	20.6199	19.9796	0	0.831877	0.861224	UP	0.0218915
Sispe038Scf0018g12018	0.616	0.379005	0.100105	0.48215	0.496901	0.133823	0.323285	0.876617	UP	1.03103
Sispe038Scf0018g12022	4.635	0.771463	0.743132	0.684806	0.714888	0.0201199	0.109087	0.876716	DOWN	-0.113821
Sispe038Scf0018g12009	7.892	1.12881	0.990092	0.780883	0.756372	0.0304054	0.139956	0.849954	DOWN	-0.462964
Sispe038Scf0018g12025	0.663	0.0926677	0.252452	0.141074	0.149102	0	0.789177	0.841652	DOWN	-0.25017
Sispe038Scf0018g12011	1.564	4.65897	5.00731	5.64143	4.54598	0	0.718599	0.806114	UP	0.0757558
Sispe038Scf0018g13034	4.039	5.9233	4.39917	5.94626	4.99102	0	0.770413	0.832072	UP	0.0834648
Sispe038Scf0018g13061	1.902	1.25978	1.58863	0.540932	0.627686	0	0.104894	0.882267	DOWN	-1.28536
Sispe038Scf0018g13062	1.866	3.3518	3.12053	2.43382	2.2454	0	0.0291908	0.946785	DOWN	-0.46802
Sispe038Scf0018g13023	0.559	0.0219816	0.015759	0.0185912	0.0136032	0	0.561662	0.837867	DOWN	-0.229309
Sispe038Scf0018g13075	1.486	0.355567	0.492038	0.46857	0.690825	0	0.37503	0.883528	UP	0.451908
Sispe038Scf0018g13064	1.726	0.0640728	0.127596	0.0301056	0.0396511	0	0.300375	0.871381	DOWN	-1.45822
Sispe038Scf0018g13026	1.739	0.39834	0.667984	0.484485	0.225694	0.770754	0.441343	0.900809	DOWN	-0.586393
Sispe038Scf0018g13076	5.271	15.2137	16.4392	11.341	12.8159	0.652885	0.0628982	0.8986	DOWN	-0.389902
Sispe038Scf0018g13048	0.312	0.0393838	0.0282348	0.0333091	0.0243724	0	0.561662	0.861897	DOWN	-0.229309
Sispe038Scf0018g13066	2.679	39.7161	42.0906	29.4604	26.5696	0.00103518	0.0224806	0.956195	DOWN	-0.54602
Sispe038Scf0018g13077	2.061	7.4108	8.74407	5.13114	6.58734	0.00134516	0.154651	0.851064	DOWN	-0.463184
Sispe038Scf0018g13028	5.449	1.20645	0.887554	1.57727	1.50018	0	0.183586	0.845281	UP	0.555476
Sispe038Scf0018g13029	1.397	0.184712	0.283763	1.04892	0.451788	0	0.327885	0.875801	UP	1.6796
Sispe038Scf0018g13069	2.176	8.41958	11.0399	7.02541	8.37649	0	0.338852	0.880868	DOWN	-0.337365
Sispe038Scf0018g13070	2.52	16.2715	12.3085	14.5206	14.1734	0	0.981715	0.927843	UP	0.00574096
Sispe038Scf0018g13071	4.66	0.0608791	0.131071	0.131484	0.191611	0.414652	0.294433	0.86938	UP	0.751225
Sispe038Scf0018g13060	1.717	0.793745	0.84483	0.974737	0.888308	0.657837	0.183623	0.845337	UP	0.185222
Sispe038Scf0018g13072	2.491	7.88763	7.3381	7.90594	8.11094	0	0.36851	0.888984	UP	0.0730816
Sispe038Scf0018g14001	2.038	3.61156	2.59782	3.60523	3.11556	0	0.708579	0.800998	UP	0.114181
Sispe038Scf0018g14033	2.133	0.259235	0.417128	0.375161	0.331547	0	0.880229	0.883173	UP	0.0633167
Sispe038Scf0018g14015	9.984	0.621525	0.687341	0.742169	0.556757	0	0.966564	0.921114	DOWN	-0.010997
Sispe038Scf0018g14022	4.142	226.225	190.258	139.269	122.043	0	0.0994386	0.880225	DOWN	-0.672482
Sispe038Scf0018g14016	2.937	2.71527	3.0144	2.99	2.52955	0	0.74406	0.819627	DOWN	-0.0539012
Sispe038Scf0018g14008	2.338	58.2064	54.0876	48.9619	46.435	0	0.0946994	0.881466	DOWN	-0.235267
Sispe038Scf0018g14009	3.576	0.498244	0.416321	0.421394	0.321094	0	0.319683	0.87604	DOWN	-0.300717
Sispe038Scf0018g14019	3.169	16.3591	20.9904	17.9417	18.6997	0	0.903693	0.893088	DOWN	-0.0276152
Sispe038Scf0018g14003	1.02	0.734855	1.07957	1.02906	1.46865	0	0.351794	0.886995	UP	0.461097
Sispe038Scf0018g14038	1.146	0.0107223	0.00768696	0.00906846	0.00663542	0	0.561662	0.751372	DOWN	-0.229309
Sispe038Scf0018g15020	2.855	2.81724	2.36124	3.80346	2.99074	0.121752	0.257696	0.85345	UP	0.391775
Sispe038Scf0018g15038	3.016	1.36485	1.58017	2.42927	3.02806	0	0.117824	0.860301	UP	0.889916
Sispe038Scf0018g15004	2.412	28.1226	22.1329	23.9662	22.6079	0.00196325	0.648532	0.770361	DOWN	-0.109756
Sispe038Scf0018g15029	1.342	2.78092	2.95353	2.95555	3.09904	0.00352307	0.293741	0.870089	UP	0.0783754
Sispe038Scf0018g15024	3.836	2.62348	2.34469	3.40003	2.90807	0	0.173643	0.84746	UP	0.344491
Sispe038Scf0018g15025	2.422	1.1821	1.11661	1.34304	1.32807	0	0.0970643	0.880312	UP	0.216609
Sispe038Scf0018g15064	2.003	1358.71	1093.09	938.771	894.14	0	0.250552	0.854726	DOWN	-0.419706
Sispe038Scf0018g15031	1.084	0.197118	0.423387	0.314696	0.351368	0.0629167	0.873836	0.880123	UP	0.102219
Sispe038Scf0018g15032	2.294	1.70663	1.8352	1.65434	1.61071	0.030751	0.252389	0.854745	DOWN	-0.117388
Sispe038Scf0018g15033	1.099	244.481	239.08	159.536	168.178	0.135324	0.00845596	1.10559	DOWN	-0.561263
Sispe038Scf0018g15026	1.609	35.5038	44.3529	29.6789	35.1948	0	0.309195	0.873072	DOWN	-0.29978
Sispe038Scf0018g15067	1.277	1.06808	1.12444	0.903338	0.899165	0	0.0898666	0.878841	DOWN	-0.282588
Sispe038Scf0018g15027	1.398	11.3648	18.9479	8.22922	9.64394	0.000654366	0.341443	0.882686	DOWN	-0.762128
Sispe038Scf0018g15070	1.942	0.33535	0.322218	0.0481628	0.176204	0.000471149	0.179755	0.846077	DOWN	-1.55128
Sispe038Scf0018g15044	1.619	2.8006	2.53014	2.75378	2.43766	0	0.770264	0.832072	DOWN	-0.0382031
Sispe038Scf0018g15017	1.979	1.65782	1.90964	1.40211	1.54082	0	0.197105	0.842743	DOWN	-0.27764
Sispe038Scf0018g15052	3.053	2.21767	2.44397	4.92561	4.59041	0	0.0109024	1.10013	UP	1.02952
Sispe038Scf0018g15036	1.621	44.3223	51.4806	34.9215	32.9922	0	0.140325	0.84974	DOWN	-0.496368
Sispe038Scf0018g16032	3.204	0.348996	0.222706	0.243269	0.130534	0	0.364183	0.889531	DOWN	-0.612986
Sispe038Scf0018g16019	2.437	24.1671	19.1186	25.3095	21.3772	0	0.650983	0.771909	UP	0.109122
Sispe038Scf0018g16034	1.621	8.31564	8.45058	8.50758	7.7074	0	0.615112	0.751599	DOWN	-0.0482303
Sispe038Scf0018g16035	1.138	2.40788	2.29908	2.25566	2.34541	0	0.53354	0.887262	DOWN	-0.032827
Sispe038Scf0018g16041	2.153	17.0704	23.6618	15.4222	15.4592	0	0.375405	0.883854	DOWN	-0.399438
Sispe038Scf0018g16036	3.036	0.0445208	0.0377208	0.0650384	0.0776449	0	0.0802289	0.888547	UP	0.794877
Sispe038Scf0018g16056	2.816	8.01583	8.31186	10.8242	10.8743	0	0.0305089	0.947468	UP	0.410279
Sispe038Scf0018g16042	0.956	1.09253	1.07812	0.380477	0.835189	0	0.282634	0.866839	DOWN	-0.83638
Sispe038Scf0018g16043	2.206	21.239	22.3666	14.6559	17.9626	0	0.157324	0.850038	DOWN	-0.418821
Sispe038Scf0018g16044	1.499	3.53303	3.13231	3.97257	3.9416	0	0.195852	0.842965	UP	0.247759
Sispe038Scf0018g16037	2.3	16.8663	20.02	10.5867	11.846	0	0.100995	0.881692	DOWN	-0.717476
Sispe038Scf0018g16052	4.275	7.16569	6.64146	6.84808	6.94249	0	0.979964	0.927284	DOWN	-0.00173256
Sispe038Scf0018g16038	2.633	0.480682	0.21078	0.453905	0.320572	0	0.816665	0.853841	UP	0.163572
Sispe038Scf0018g16045	2.085	26.0194	29.9177	23.0927	24.8185	0	0.254304	0.854428	DOWN	-0.223442
Sispe038Scf0018g16026	2.178	2.91679	3.54716	2.1138	2.84546	0	0.262181	0.855238	DOWN	-0.38229
Sispe038Scf0018g16060	1.815	5.76136	5.03317	5.54837	5.64344	0	0.681895	0.787254	UP	0.0521439
Sispe038Scf0018g16061	0.957	0.0128398	0.00920507	0.0108594	0.00794587	0	0.561662	0.803994	DOWN	-0.229309
Sispe038Scf0018g17002	4.264	19.8279	14.9854	14.7015	13.5377	0.014131	0.395474	0.891502	DOWN	-0.30194
Sispe038Scf0018g17001	0.204	5.99211	11.9406	7.64199	12.6305	0.230532	0.792334	0.843359	UP	0.176925
Sispe038Scf0018g17003	3.983	2.249	2.5678	5.76895	5.62248	0	0.0117763	1.06948	UP	1.2418
Sispe038Scf0018g17009	1.748	2.41115	2.53493	2.24139	2.62319	0	0.86787	0.878537	DOWN	-0.0239708
Sispe038Scf0018g17010	1.874	11.337	8.85156	9.2667	7.85983	0	0.420146	0.900078	DOWN	-0.237304
Sispe038Scf0018g17011	2.077	24.0963	28.3533	24.8328	25.9978	0	0.769795	0.831859	DOWN	-0.0452348
Sispe038Scf0018g18002	1.417	1412.19	1247.1	1038.64	960.602	6.13471e-05	0.1108	0.866846	DOWN	-0.411591
Sispe038Scf0018g18024	10.101	1.38911	1.34337	1.7924	1.99253	0.0385599	0.105598	0.882659	UP	0.470054
Sispe038Scf0018g18016	2.963	7.32785	6.47241	7.78867	7.26543	0.000735971	0.359161	0.887327	UP	0.125461
Sispe038Scf0018g18010	2.368	2.06006	2.03491	2.47962	2.41163	0	0.0326316	0.950161	UP	0.25635
Sispe038Scf0018g18005	2.265	0.471979	0.486162	0.142237	0.24508	0	0.108089	0.87624	DOWN	-1.30672
Sispe038Scf0018g18012	2.56	6.38866	4.61454	7.18947	6.24673	0	0.380839	0.885847	UP	0.288202
Sispe038Scf0018g18007	1.981	0.452804	0.306834	0.120659	0.142027	0	0.175491	0.848102	DOWN	-1.53197
Sispe038Scf0018g18035	1.42	5.06225	11.862	5.30127	7.46357	0.0548044	0.650327	0.771484	DOWN	-0.40692
Sispe038Scf0018g18017	0.731	2.67261	2.26448	2.44028	2.16641	0.101231	0.579191	0.735859	DOWN	-0.0999317
Sispe038Scf0018g18009	0.798	0.0769908	0.121431	0.247439	0.20011	0	0.0620812	0.899936	UP	1.17348
Sispe038Scf0018g18018	4.448	0.820471	0.750609	1.41354	1.31124	0	0.0166103	1.00385	UP	0.794386
Sispe038Scf0018g19018	2.18	9.66673	7.0272	9.99678	9.24014	0	0.506275	0.875951	UP	0.204554
Sispe038Scf0018g19028	6.447	0.0590848	0.0368931	0.0628673	0.0648721	0	0.386725	0.88774	UP	0.41243
Sispe038Scf0018g19029	2.096	0.00586247	0.0294202	0.00495823	0.0326881	0.00125488	0.954251	0.916266	UP	0.0935472
Sispe038Scf0018g19034	0.315	0.0390087	0.0279659	0.0329919	0.0241403	0	0.561662	0.881173	DOWN	-0.229309
Sispe038Scf0018g19019	10.101	0.381259	0.509496	0.388576	0.438242	0.0775135	0.708131	0.801058	DOWN	-0.107458
Sispe038Scf0018g19037	3.496	277.919	239.657	166.996	169.761	0	0.131177	0.851752	DOWN	-0.620062
Sispe038Scf0018g19048	1.465	60.9857	72.6087	47.2945	54.2675	0	0.169164	0.84814	DOWN	-0.395499
Sispe038Scf0018g19021	0.606	0.0202768	0.0145367	0.0171493	0.0376445	0	0.502498	0.888962	UP	0.654365
Sispe038Scf0018g19050	2.386	51.9062	52.0322	52.3325	59.6193	0.000534588	0.46975	0.910559	UP	0.10715
Sispe038Scf0018g19051	2.067	7.09205	8.43421	7.89867	7.75135	0	0.941546	0.910572	UP	0.0114535
Sispe038Scf0018g19043	4.779	20.4789	24.5877	17.9637	18.4869	0.000295117	0.279085	0.865112	DOWN	-0.306117
Sispe038Scf0018g19033	0.706	2.77147	3.13471	3.46398	3.09738	0.00199428	0.331997	0.877371	UP	0.151768
Sispe038Scf0018g19041	0.763	34.2865	33.586	18.5103	20.5004	0	0.026176	0.95605	DOWN	-0.798957
Sispe038Scf0018g19052	6.619	1.23082	0.778579	1.53712	1.2419	0	0.308502	0.872437	UP	0.467816
Sispe038Scf0018g20032	3.176	5.76084	7.14781	4.23748	5.39428	0	0.215332	0.850646	DOWN	-0.422467
Sispe038Scf0018g20033	1.12	84.8212	142.131	67.7097	88.9474	0.473498	0.422142	0.902112	DOWN	-0.534777
Sispe038Scf0018g20051	2.424	0.622171	0.601949	0.724075	0.806837	0.293551	0.151182	0.84936	UP	0.322646
Sispe038Scf0018g20008	1.464	1.31774	1.26964	1.19968	1.08557	0	0.192959	0.844245	DOWN	-0.179143
Sispe038Scf0018g20034	1.195	24.8531	31.0867	24.1331	22.9908	0	0.386077	0.887465	DOWN	-0.247418
Sispe038Scf0018g20040	5.988	3.39206	4.36785	3.04588	3.58494	0	0.442429	0.901437	DOWN	-0.22685
Sispe038Scf0018g20027	0.755	27.1632	38.0023	20.6335	27.4657	0	0.334548	0.878104	DOWN	-0.438095
Sispe038Scf0018g20042	3.917	3.29702	2.47613	3.62688	3.04983	0	0.472095	0.90819	UP	0.209781
Sispe038Scf0018g20035	2.145	3.5918	3.31818	3.92927	3.90585	0.00118471	0.180826	0.844961	UP	0.181275
Sispe038Scf0018g20044	1.857	3.80476	3.62448	6.4638	6.26612	0.00136819	0.00263939	1.06854	UP	0.776936
Sispe038Scf0018g20013	2.114	6.667	6.49651	6.18926	6.01069	0	0.0600262	0.897642	DOWN	-0.109668
Sispe038Scf0018g20046	2.346	1.40895	1.61841	1.33339	1.61095	0	0.834989	0.862585	DOWN	-0.0401184
Sispe038Scf0018g20005	6.042	5.03752	3.77477	6.26265	5.44829	0	0.214654	0.850565	UP	0.410267
Sispe038Scf0018g20047	1.535	7.85294	10.5309	16.2826	16.2338	0	0.119121	0.860794	UP	0.82273
Sispe038Scf0018g20048	3.782	4.25944	4.48848	12.8738	14.3096	0	0.0444973	0.939785	UP	1.63571
Sispe038Scf0018g20018	2.289	7.15577	6.48475	7.94076	8.59417	0	0.0907696	0.882279	UP	0.277618
Sispe038Scf0018g20025	2.854	1.40788	1.33651	1.72965	1.53203	0	0.202614	0.845955	UP	0.249127
Sispe038Scf0018g21035	4.436	25.7583	23.9633	25.4587	25.0016	0	0.752265	0.823966	UP	0.0212771
Sispe038Scf0018g21018	2.972	28.0112	23.4192	34.8035	29.836	0	0.190893	0.844998	UP	0.329793
Sispe038Scf0018g21037	1.444	8.17764	14.0497	6.19661	8.22032	0	0.39608	0.891732	DOWN	-0.624569
Sispe038Scf0018g21046	0.972	0.0126417	0.154071	0.0106918	0.0391162	0	0.558078	0.889843	DOWN	-1.74292
Sispe038Scf0018g21038	1.721	0.792527	0.987906	0.803136	0.817418	0	0.563066	0.726105	DOWN	-0.135742
Sispe038Scf0018g21039	1.176	4.18995	7.22868	3.41997	3.89909	0	0.401998	0.893145	DOWN	-0.641661
Sispe038Scf0018g21047	0.471	0.0260886	0.0187033	0.0220647	0.0161448	0	0.561662	0.861897	DOWN	-0.229309
Sispe038Scf0018g21006	3.87	34.8953	32.0646	33.5995	32.0462	0.0942023	0.733089	0.814053	DOWN	-0.0285959
Sispe038Scf0018g21013	2.181	27.8871	24.9441	15.8294	13.112	0.155789	0.0273856	0.951616	DOWN	-0.868254
Sispe038Scf0018g21042	2	0.940012	0.797238	0.74306	0.802242	0	0.38942	0.888404	DOWN	-0.168915
Sispe038Scf0018g21043	2.172	6.17215	6.5096	6.5216	6.74645	0	0.302036	0.871683	UP	0.0652014
Sispe038Scf0018g21049	1.96	13.8989	17.1466	10.5674	12.481	0	0.197016	0.843007	DOWN	-0.429719
Sispe038Scf0018g21050	3.742	1.86844	1.73501	2.89667	2.70882	0	0.0176299	1.0092	UP	0.637457
Sispe038Scf0018g21044	2.44	3.30862	2.73304	3.81199	3.27541	0	0.315754	0.874761	UP	0.230312
Sispe038Scf0018g21051	3.109	0.106712	0.116172	0.0902529	0.119847	0	0.74202	0.81848	DOWN	-0.0852191
Sispe038Scf0018g21045	1.886	25.1162	26.1709	24.0415	24.3084	0	0.202454	0.845706	DOWN	-0.0850824
Sispe038Scf0018g21052	1.754	8.3296	10.6123	6.92633	6.70678	0	0.255954	0.853146	DOWN	-0.474466
Sispe038Scf0018g22061	2.245	8.55489	8.73078	9.39256	8.47808	0	0.636993	0.763483	UP	0.048015
Sispe038Scf0018g22047	0.545	0.112732	0.0161638	0.0190687	0.0697632	0	0.758215	0.826254	DOWN	-0.537049
Sispe038Scf0018g22100	5.304	0.247886	0.300617	0.268433	0.414331	0	0.520544	0.880864	UP	0.315885
Sispe038Scf0018g22076	1.603	1.78605	2.64333	1.74396	1.76941	0	0.478816	0.911052	DOWN	-0.334248
Sispe038Scf0018g22063	3.049	32.3414	33.5873	31.1433	30.0601	0	0.105732	0.881586	DOWN	-0.107295
Sispe038Scf0018g22101	2.455	0.105109	0.0466478	0.0973631	0.0402666	0	0.878669	0.882451	DOWN	-0.140968
Sispe038Scf0018g22088	3.139	16.4528	23.2397	15.3453	15.9279	0.010648	0.430796	0.905404	DOWN	-0.34394
Sispe038Scf0018g22078	0.678	0.0181235	0.012993	0.0153281	0.0112156	0	0.561662	0.803994	DOWN	-0.229309
Sispe038Scf0018g22089	1.349	117.713	154.315	82.377	100.624	0	0.205624	0.845909	DOWN	-0.571901
Sispe038Scf0018g22090	2.3	1.43713	1.24479	0.853989	0.816624	0	0.109217	0.876082	DOWN	-0.682887
Sispe038Scf0018g22104	3.558	1.98579	1.61181	1.89564	2.16499	0	0.429791	0.904933	UP	0.17467
Sispe038Scf0018g22036	1.411	19.899	33.1081	18.7889	22.3383	0	0.529469	0.885531	DOWN	-0.36609
Sispe038Scf0018g22092	3.008	7.69209	5.81915	6.7544	6.29722	0	0.847729	0.868404	DOWN	-0.0499299
Sispe038Scf0018g22105	1.269	1.32657	1.36755	1.18748	1.42017	0	0.773817	0.833472	DOWN	-0.0470694
Sispe038Scf0018g22069	1.399	0.184448	0.270763	0.155998	0.364175	0	0.811495	0.850924	UP	0.192457
Sispe038Scf0018g22106	2.133	2.97832	2.5069	3.62981	3.74684	0	0.138525	0.850799	UP	0.427415
Sispe038Scf0018g22093	2.176	9.10851	7.72834	8.17164	7.50285	0	0.552561	0.887234	DOWN	-0.103204
Sispe038Scf0018g22107	3.491	0.404781	0.441598	0.360208	0.424754	0	0.514128	0.878993	DOWN	-0.10868
Sispe038Scf0018g22012	0.366	0.033573	0.168483	0.0283947	0.0623295	0	0.557815	0.889845	DOWN	-1.1552
Sispe038Scf0018g22022	0.884	5.90756	10.7525	1.51655	1.47095	0	0.216773	0.852228	DOWN	-2.47938
Sispe038Scf0018g22108	1.523	104.587	96.9481	90.3932	101.641	0	0.565387	0.727814	DOWN	-0.0696706
Sispe038Scf0018g22094	3.716	4.13669	3.81908	3.75034	3.63634	0	0.301343	0.871704	DOWN	-0.107075
Sispe038Scf0018g22041	1.594	0.841437	0.746079	1.81901	1.7317	0.0199123	0.00444881	1.09918	UP	1.16133
Sispe038Scf0018g22109	1.333	0.726815	1.60589	1.56705	1.67144	0.0237187	0.488969	0.914574	UP	0.47332
Sispe038Scf0018g22059	2.132	20.7197	17.9449	21.4722	19.1639	0	0.641307	0.765922	UP	0.0717461
Sispe038Scf0018g22111	1.592	24.506	29.1226	23.4026	22.3397	0	0.32643	0.875604	DOWN	-0.229472
Sispe038Scf0018g22096	2.151	0.0514131	0.077813	0.053146	0.0671686	0	0.801214	0.846323	DOWN	-0.103087
Sispe038Scf0018g22113	2.015	7.21409	11.0389	7.63832	8.93257	0	0.73815	0.817028	DOWN	-0.139481
Sispe038Scf0018g22097	1.776	0.290588	0.416654	0.00585161	0.453854	1	0.678786	0.785257	DOWN	-0.621495
Sispe038Scf0018g22098	6.694	0.110138	0.150023	0.265478	0.143132	1	0.42756	0.904202	UP	0.65132
Sispe038Scf0019g00014	1.751	1.49262	1.53299	2.05457	1.60248	0.0978261	0.39413	0.890921	UP	0.273455
Sispe038Scf0019g00021	1.229	0.00999816	0.00716782	0.00845602	0.0061873	0	0.561662	0.803994	DOWN	-0.229309
Sispe038Scf0019g00022	2.824	0.439469	0.402406	0.511527	0.508921	0	0.128796	0.853274	UP	0.277524
Sispe038Scf0019g00018	1.29	0.0285761	0.0341444	0.0402808	0.0176842	0	0.868833	0.877608	DOWN	-0.113756
Sispe038Scf0019g00008	1.745	5.06297	6.23463	3.66267	4.17904	0	0.167637	0.847823	DOWN	-0.526776
Sispe038Scf0019g00019	3.486	0.165669	0.209744	0.265327	0.246493	0	0.159621	0.850012	UP	0.447154
Sispe038Scf0019g01016	1.732	4.40571	4.72506	5.34623	5.13239	0	0.0878733	0.884577	UP	0.198642
Sispe038Scf0019g01010	1.324	2.23666	2.08255	2.15855	2.07335	0	0.680915	0.786447	DOWN	-0.0294629
Sispe038Scf0019g01018	1.823	6.8666	6.09736	6.1222	5.45032	0.00539054	0.308264	0.872718	DOWN	-0.163804
Sispe038Scf0019g01003	4.946	11.2047	11.663	8.74512	8.69165	0.159336	0.0507293	0.913508	DOWN	-0.391175
Sispe038Scf0019g01020	1.554	35.685	41.2516	39.276	38.0063	0	0.960786	0.918709	UP	0.00646722
Sispe038Scf0019g01028	4.206	0.248326	0.194784	0.308858	0.388707	0	0.135397	0.854867	UP	0.654665
Sispe038Scf0019g01014	1.97	10.3853	9.70807	9.43761	9.32961	0	0.294423	0.869425	DOWN	-0.0985053
Sispe038Scf0019g01030	1.648	0.00745615	0.00534542	0.0063061	0.023071	0	0.50208	0.901223	UP	1.19837
Sispe038Scf0019g02002	1.678	0.301995	0.476292	0.506646	0.342286	0.221806	0.795961	0.844545	UP	0.125347
Sispe038Scf0019g02012	2.57	0.58809	1.00432	0.773871	0.766516	0.00798422	0.92084	0.901496	DOWN	-0.0479222
Sispe038Scf0019g02006	1.634	0.576421	1.26797	0.875237	0.857968	0.180156	0.898524	0.891151	DOWN	-0.0896986
Sispe038Scf0019g02004	0.465	0.0264252	0.0189446	0.0223494	0.0163531	0	0.561662	0.881173	DOWN	-0.229309
Sispe038Scf0019g03024	1.779	0.219759	0.331013	0.309158	0.399967	0.0887973	0.389016	0.888628	UP	0.364586
Sispe038Scf0019g03028	4.693	3.31555	2.81047	3.31208	2.80727	0.131154	0.993396	0.932613	DOWN	-0.00157159
Sispe038Scf0019g03025	1.727	0.00711508	0.0051009	0.00601763	0.00440312	0	0.561662	0.891748	DOWN	-0.229309
Sispe038Scf0019g03026	2.631	0.238189	0.277905	0.40685	0.326596	0	0.180394	0.846118	UP	0.507058
Sispe038Scf0019g03016	6.729	4.95417	4.53881	5.60164	5.81643	0	0.0863327	0.88687	UP	0.266385
Sispe038Scf0019g04036	0.756	0.0162536	0.0116525	0.0137466	0.0100585	0	0.561662	0.837867	DOWN	-0.229309
Sispe038Scf0019g04033	1.583	4.33913	6.06019	3.53856	3.77087	0	0.319337	0.875661	DOWN	-0.508659
Sispe038Scf0019g04019	1.72	1.43595	2.00257	1.8066	1.97621	0	0.652106	0.772667	UP	0.137667
Sispe038Scf0019g04020	2.124	0.676867	0.52673	0.748609	0.905773	0	0.174062	0.847903	UP	0.458939
Sispe038Scf0019g04017	0.573	0.0214446	0.0153739	0.0181369	0.0132708	0	0.561662	0.751372	DOWN	-0.229309
Sispe038Scf0019g04021	3.341	2.80621	3.10341	3.10125	3.27975	0	0.331021	0.877345	UP	0.110717
Sispe038Scf0019g04022	1.348	0.140719	0.317275	0.0718512	0.224957	0.0740323	0.562886	0.72593	DOWN	-0.625797
Sispe038Scf0019g04023	3.387	0.00362791	0.0114211	0.10455	0.0860331	0.410237	0.0380186	0.946998	UP	3.66268
Sispe038Scf0019g04018	1.232	15.3098	21.8301	9.18619	11.8816	0.0156454	0.210487	0.847139	DOWN	-0.817934
Sispe038Scf0019g05016	2.876	4.67721	3.88285	5.75003	6.03179	0.599533	0.123301	0.856022	UP	0.460869
Sispe038Scf0019g05023	0.616	0.0199476	0.117092	0.0168709	0.0555257	0.443504	0.62646	0.757942	DOWN	-0.920601
Sispe038Scf0019g05018	5.741	3.30088	2.50979	3.31953	3.12258	0.837045	0.568554	0.729488	UP	0.148829
Sispe038Scf0019g05014	0.459	0.348019	0.0191923	0.0679245	0.0165669	0	0.546296	0.886024	DOWN	-2.11973
Sispe038Scf0019g05020	2.991	56.2907	5.11684	69.9656	5.56484	0.229832	0.880189	0.883185	UP	0.298644
Sispe038Scf0019g06010	2.091	2.49751	10.8736	294.95	284.926	0	0.000643286	1.44105	UP	5.43855
Sispe038Scf0019g06019	1.096	0.0784801	0.0254785	0.0853395	0.151615	0.0782993	0.263395	0.856205	UP	1.1886
Sispe038Scf0019g06009	5.097	0.233845	0.233323	0.234478	0.317774	0	0.493242	0.916496	UP	0.241381
Sispe038Scf0019g06011	1.108	5.60046	7.11578	7.88814	12.1818	0	0.315284	0.874467	UP	0.658365
Sispe038Scf0019g06004	4.42	0.230743	0.181822	0.286689	0.281921	0.00769955	0.190522	0.844693	UP	0.462818
Sispe038Scf0019g06006	3.383	1.15867	1.39774	1.55463	1.65915	0.010036	0.182857	0.844935	UP	0.330146
Sispe038Scf0019g07035	3.252	1.76457	1.84474	2.34885	2.32194	0	0.0305394	0.94754	UP	0.371945
Sispe038Scf0019g07036	2.67	5.83315	5.36736	4.47421	4.55629	0.0631279	0.125687	0.852679	DOWN	-0.310686
Sispe038Scf0019g07037	0.642	0.0191398	0.0137216	0.0485629	0.0592227	0	0.0481712	0.928657	UP	1.7137
Sispe038Scf0019g07015	1.233	0.00996572	0.00714457	0.00842859	0.00616723	0	0.561662	0.861897	DOWN	-0.229309
Sispe038Scf0019g07016	0.39	0.031507	0.0225878	0.0266473	0.0194979	0	0.561662	0.803994	DOWN	-0.229309
Sispe038Scf0019g07038	3.036	1.84154	1.33764	1.70127	1.56542	0	0.891505	0.888279	UP	0.0391755
Sispe038Scf0019g07030	3.3	0.0186178	0.0133474	0.00314923	0.0023043	0	0.117574	0.862415	DOWN	-2.55124
Sispe038Scf0019g07039	2.694	2.3125	2.0241	1.70121	2.02383	0	0.294574	0.869567	DOWN	-0.219307
Sispe038Scf0019g07033	4.171	4.63405	4.34866	4.20831	4.29707	0	0.325875	0.875233	DOWN	-0.0787743
Sispe038Scf0019g08030	2.982	8.59152	6.93928	8.91775	9.00858	0.00105692	0.383808	0.887288	UP	0.206947
Sispe038Scf0019g08031	17.401	0.584273	0.599977	0.835133	0.734542	0.140857	0.155288	0.850807	UP	0.406493
Sispe038Scf0019g08041	1.958	2.35337	2.60498	3.13684	3.0875	0	0.114174	0.864458	UP	0.328061
Sispe038Scf0019g08025	1.473	0.0417099	0.101668	0.261046	0.263282	0	0.0989902	0.880897	UP	1.87064
Sispe038Scf0019g08035	2.721	2.38891	1.69322	1.8753	1.46159	0	0.472767	0.90839	DOWN	-0.290813
Sispe038Scf0019g08033	7.215	3.21446	3.07389	3.28652	2.75171	0.893014	0.722138	0.807497	DOWN	-0.0585542
Sispe038Scf0019g08045	2.577	0.00476823	0.00341841	0.00403277	0.00295079	0	0.561662	0.861897	DOWN	-0.229309
Sispe038Scf0019g08036	5.609	5.30716	4.74686	5.97778	5.27524	0.115127	0.319234	0.875809	UP	0.162541
Sispe038Scf0019g08047	1.588	48.5861	48.168	47.2961	46.8367	0	0.0526391	0.916467	DOWN	-0.0396248
Sispe038Scf0019g08043	2.657	0.0601206	0.0431014	0.0352021	0.0829965	0	0.809321	0.850183	UP	0.195462
Sispe038Scf0019g08029	2.057	0.854228	0.69806	0.894246	0.868734	0	0.401713	0.893103	UP	0.183621
Sispe038Scf0019g09021	2.445	0.477438	0.32787	0.386795	0.31412	0	0.614566	0.751534	DOWN	-0.200301
Sispe038Scf0019g09032	1.533	0.280542	0.201125	0.115246	0.223215	0	0.405529	0.894191	DOWN	-0.509046
Sispe038Scf0019g09033	1.203	7.75261	12.7489	7.28249	10.8658	0	0.74207	0.818482	DOWN	-0.175892
Sispe038Scf0019g09029	1.095	0.0561084	0.104585	0.0664358	0.159723	0	0.614542	0.751532	UP	0.493026
Sispe038Scf0019g09030	1.594	17.8303	25.6817	13.5024	17.4267	0	0.327694	0.876058	DOWN	-0.492451
Sispe038Scf0019g09034	1.833	0.0335181	0.0240296	0.00566964	0.0539304	0	0.973075	0.924174	UP	0.050556
Sispe038Scf0019g09031	4.393	3.32905	2.79013	4.38826	3.6838	0.359211	0.16724	0.847347	UP	0.399598
Sispe038Scf0019g10042	1.242	0.00989351	0.0070928	0.00836752	0.00612254	0	0.561662	0.803994	DOWN	-0.229309
Sispe038Scf0019g10043	1.239	0.00991746	0.00710997	0.00838778	0.00613736	0	0.561662	0.751372	DOWN	-0.229309
Sispe038Scf0019g10023	0.72	0.0170663	0.0122351	0.014434	0.0105614	0	0.561662	0.861897	DOWN	-0.229309
Sispe038Scf0019g10026	2.568	0.0491824	0.03139	0.0497036	0.0313172	0.568899	0.987611	0.930014	UP	0.00800617
Sispe038Scf0019g10024	3.633	0.204544	0.246481	0.0721014	0.220401	0.602586	0.471664	0.90939	DOWN	-0.62476
Sispe038Scf0019g10046	2.112	8.52345	9.23887	8.29133	8.50791	0.00546448	0.394448	0.891041	DOWN	-0.0804245
Sispe038Scf0019g10029	0.933	0.0395104	0.00944186	0.0111388	0.00815026	0	0.503344	0.881777	DOWN	-1.3436
Sispe038Scf0019g10025	0.749	0.0550572	0.194266	0.140578	0.148152	0.226671	0.824415	0.85762	UP	0.211706
Sispe038Scf0019g10048	0.511	0.697347	1.3619	0.589787	0.372025	0	0.328348	0.875715	DOWN	-1.09829
Sispe038Scf0019g10031	1.54	0.298442	0.0400421	0.320556	0.414885	1	0.348059	0.885285	UP	1.11952
Sispe038Scf0019g10049	1.048	2.92015	1.75086	0.64129	0.448049	0.0808482	0.192935	0.844471	DOWN	-2.10028
Sispe038Scf0019g11047	3.71	4.19849	4.1483	4.69117	5.05615	0.0648217	0.156619	0.849786	UP	0.223785
Sispe038Scf0019g11012	1.565	0.588869	0.762589	1.14613	0.622977	0.0481649	0.567903	0.729321	UP	0.388507
Sispe038Scf0019g11048	1.606	3.14554	4.15957	3.00647	3.66952	0.611739	0.662481	0.776961	DOWN	-0.129924
Sispe038Scf0019g11013	3.458	2.32038	1.7807	3.09249	2.42551	0	0.245774	0.855006	UP	0.42814
Sispe038Scf0019g11036	3.253	14.1195	11.8209	15.444	13.9704	0.084665	0.349566	0.886433	UP	0.181323
Sispe038Scf0019g11023	1.962	0.00626286	0.00448994	0.00529687	0.00387574	0	0.561662	0.837867	DOWN	-0.229309
Sispe038Scf0019g11003	0.759	2.85388	4.9196	3.09124	4.23436	0.65474	0.871262	0.878688	DOWN	-0.0856135
Sispe038Scf0019g11025	1.977	0.00621534	0.00445587	0.00525668	0.00384633	0	0.561662	0.861897	DOWN	-0.229309
Sispe038Scf0019g11004	1.704	3.54066	3.1277	4.29969	4.61874	0	0.0555181	0.911788	UP	0.41946
Sispe038Scf0019g11016	3.293	38.5318	21.6711	41.3982	24.9649	0.227202	0.818093	0.854695	UP	0.140548
Sispe038Scf0019g11062	2.434	7.70886	6.40245	6.99804	5.12049	0.0781441	0.484873	0.912706	DOWN	-0.219638
Sispe038Scf0019g11018	2.356	5.31014	5.29866	4.43778	6.40219	0.213336	0.925426	0.903512	UP	0.0310995
Sispe038Scf0019g11005	0.509	11.9325	23.9214	11.1492	13.197	0.0283679	0.510539	0.877321	DOWN	-0.558429
Sispe038Scf0019g11019	0.904	14.8298	17.4097	7.62121	12.4722	0.176734	0.195952	0.843177	DOWN	-0.682103
Sispe038Scf0019g11006	1.384	2.96356	1.64642	2.47502	1.95519	0.887278	0.915704	0.899193	DOWN	-0.0573831
Sispe038Scf0019g11020	3.019	0.3094	0.272832	0.320373	0.311663	0.511145	0.39458	0.890981	UP	0.118414
Sispe038Scf0019g11007	1.627	0.364242	0.261186	0.309662	0.183961	0.217945	0.505398	0.87642	DOWN	-0.341436
Sispe038Scf0019g11030	1.785	1.48457	1.31425	1.70045	1.77572	0.338484	0.115146	0.863841	UP	0.312681
Sispe038Scf0019g11094	3.618	0.0519148	0.0565534	0.0526524	0.0313881	0.910018	0.450421	0.905803	DOWN	-0.368116
Sispe038Scf0019g11009	1.241	33.9459	40.7307	23.9768	30.7361	0.231523	0.172474	0.846673	DOWN	-0.448776
Sispe038Scf0019g11021	4.555	2.03661	1.85613	2.19337	1.94055	0.204203	0.526058	0.883123	UP	0.0867244
Sispe038Scf0019g11056	0.805	9.71219	16.1394	6.81738	7.72344	0.256273	0.324489	0.875783	DOWN	-0.830146
Sispe038Scf0019g11010	2.177	9.06638	8.81977	7.4629	7.28888	0.170554	0.0129839	1.04375	DOWN	-0.277954
Sispe038Scf0019g11022	2.131	8.16799	7.31899	8.31664	7.05203	0.131069	0.946046	0.91298	DOWN	-0.0110623
Sispe038Scf0020g00030	0.571	0.064559	0.123422	0.0546013	0.159808	1	0.85157	0.870481	UP	0.189779
Sispe038Scf0020g00031	0.773	0.0158962	0.0560373	0.0134443	0.00983725	0.489431	0.437982	0.908574	DOWN	-1.62748
Sispe038Scf0020g00036	1.086	0.222895	0.109857	0.0965967	0.163042	0.681099	0.644468	0.768004	DOWN	-0.357943
Sispe038Scf0020g00032	2.73	3.09892	3.15278	2.601	3.186	0.519244	0.572164	0.731521	DOWN	-0.11143
Sispe038Scf0020g00021	0.776	0.300859	0.398569	0.203067	0.38228	0.179116	0.646366	0.769038	DOWN	-0.256885
Sispe038Scf0020g00033	2.449	1.35872	1.02984	0.836777	0.819496	0.92864	0.267971	0.858212	DOWN	-0.528199
Sispe038Scf0020g00047	4.75	2.23742	2.66505	1.57859	2.00195	0.931174	0.15918	0.849955	DOWN	-0.453332
Sispe038Scf0020g00029	3.243	0.003789	0.013582	0.0160229	0.0023448	1	0.958628	0.918711	UP	0.0804942
Sispe038Scf0020g00028	0.453	0.0271252	0.0194465	0.0229414	0.0167863	0	0.561662	0.881173	DOWN	-0.229309
Sispe038Scf0020g00050	1.473	0.00834198	0.00598049	0.0070553	0.00516238	0	0.561662	0.731794	DOWN	-0.229309
Sispe038Scf0020g00039	0.474	0.0259235	0.0185849	0.021925	0.0160426	0	0.561662	0.861897	DOWN	-0.229309
Sispe038Scf0020g00051	0.57	0.0215574	0.139093	0.0182324	0.0133407	0	0.470009	0.910325	DOWN	-2.34716
Sispe038Scf0020g01001	1.335	0.0824265	0.134949	0.0838808	0.11445	0.590802	0.789857	0.842003	DOWN	-0.132274
Sispe038Scf0020g01021	1.233	4.88826	7.33496	3.63852	4.97449	0.109309	0.355273	0.887708	DOWN	-0.505035
Sispe038Scf0020g01022	0.74	0.016605	0.0119044	0.0140439	0.0763095	0.688766	0.501583	0.911283	UP	1.66414
Sispe038Scf0020g01008	0.507	0.0242362	0.0868763	0.10249	0.0149984	0	0.958628	0.918711	UP	0.0804942
Sispe038Scf0020g01020	2.305	6.86693	5.78049	7.71553	7.63436	0.00568266	0.241739	0.855673	UP	0.279384
Sispe038Scf0020g01016	1.864	1.89764	2.62527	1.62092	1.66385	0.00701768	0.337455	0.879891	DOWN	-0.461457
Sispe038Scf0020g01023	1.631	2.65945	3.87262	2.6698	2.36378	0	0.425194	0.903863	DOWN	-0.375956
Sispe038Scf0020g01024	4.037	12.8843	10.8299	15.3969	13.9106	0	0.170458	0.84642	UP	0.305516
Sispe038Scf0020g02001	1.357	3.28699	3.47307	3.56116	3.47988	0	0.349619	0.886233	UP	0.0587534
Sispe038Scf0020g02017	17.643	3.4807	2.71943	3.89542	3.55348	0.0123335	0.322113	0.875911	UP	0.264729
Sispe038Scf0020g02018	4.853	7.51241	6.43495	7.36016	6.59824	0	0.994155	0.933013	UP	0.00114209
Sispe038Scf0020g02029	0.228	0.0538936	0.0386371	0.0455809	0.0333517	0	0.561662	0.881173	DOWN	-0.229309
Sispe038Scf0020g02030	0.325	0.189042	0.135527	0.0319768	0.0805453	0.181157	0.100263	0.881485	DOWN	-1.52832
Sispe038Scf0020g02015	4.312	15.8983	16.7789	12.723	13.5137	0	0.0329595	0.952282	DOWN	-0.316693
Sispe038Scf0020g02010	0.716	1.32145	0.873543	0.449953	0.392954	0	0.198841	0.843403	DOWN	-1.38077
Sispe038Scf0020g02005	2.482	2.17337	1.99823	2.10613	1.7739	0	0.540206	0.890153	DOWN	-0.104535
Sispe038Scf0020g02006	1.578	0.0389345	0.00558254	0.0856159	0.0433699	0	0.263603	0.856054	UP	1.53478
Sispe038Scf0020g02020	2.427	1.0784	0.940089	1.54581	1.41306	0	0.0392707	0.939867	UP	0.551765
Sispe038Scf0020g03043	1.509	5.28478	8.51736	5.48892	5.66764	0.00151593	0.563166	0.726207	DOWN	-0.307001
Sispe038Scf0020g03026	4.45	0.886374	0.912599	1.07661	0.986489	0.000514569	0.187479	0.846502	UP	0.19764
Sispe038Scf0020g03064	2.85	43.2658	39.6107	41.9892	38.8881	0	0.718066	0.805786	DOWN	-0.0352287
Sispe038Scf0020g03065	1.474	0.79195	1.18931	0.458283	0.758356	0	0.27331	0.861355	DOWN	-0.703517
Sispe038Scf0020g03047	2.214	0.00555002	0.0119367	0.00469397	0.00343459	0	0.374389	0.886556	DOWN	-1.10518
Sispe038Scf0020g03014	0.708	0.0173556	0.0124425	0.0146786	0.0107404	0	0.561662	0.803994	DOWN	-0.229309
Sispe038Scf0020g03068	4.077	0.0271252	0.0453751	0.058628	0.0540892	0.2	0.256242	0.853175	UP	0.636648
Sispe038Scf0020g03058	2.064	5.37588	4.1272	5.56379	4.76367	0	0.642545	0.766555	UP	0.120018
Sispe038Scf0020g03031	0.339	0.036247	0.12993	0.0306562	0.112156	0	0.868405	0.878629	DOWN	-0.218599
Sispe038Scf0020g03059	2.419	0.238745	0.156593	0.49406	0.550117	0	0.0307687	0.946787	UP	1.40121
Sispe038Scf0020g03060	6.245	2.71334	2.39098	3.02371	2.83346	0	0.210872	0.846863	UP	0.198486
Sispe038Scf0020g03052	1.789	2.08115	3.02834	1.66721	1.43243	0	0.265833	0.857083	DOWN	-0.72108
Sispe038Scf0020g03053	4.303	3.18402	3.33904	3.10349	3.14382	0	0.312294	0.874402	DOWN	-0.062314
Sispe038Scf0020g03071	2.293	6.22157	7.34937	7.38304	6.91441	0	0.636819	0.763438	UP	0.0752371
Sispe038Scf0020g03055	1.221	0.150955	0.0649331	0.17874	0.0934176	0	0.687998	0.791093	UP	0.334159
Sispe038Scf0020g03056	0.413	0.0297524	0.0213299	0.0251633	0.0184121	0	0.561662	0.837867	DOWN	-0.229309
Sispe038Scf0020g03057	1.945	0.574902	0.421214	0.336619	0.269763	0	0.201446	0.844963	DOWN	-0.716085
Sispe038Scf0020g03041	1.78	14.9731	18.8805	12.5702	12.7263	0	0.272262	0.860798	DOWN	-0.420369
Sispe038Scf0020g03061	3.756	1.25298	0.752868	1.00992	1.15197	0	0.808884	0.84999	UP	0.108074
Sispe038Scf0020g04059	4.595	0.295094	0.276289	0.481767	0.472447	0.135285	0.0105664	1.10608	UP	0.739855
Sispe038Scf0020g04080	3.02	2.1117	1.90478	1.3524	1.30178	0	0.0811831	0.88655	DOWN	-0.59767
Sispe038Scf0020g04049	1.579	5.08163	4.12289	5.61416	5.57191	0	0.286366	0.867358	UP	0.28129
Sispe038Scf0020g04061	0.757	47.8686	53.8214	37.5748	41.4966	0	0.10403	0.881396	DOWN	-0.36295
Sispe038Scf0020g04051	1.463	8.03784	10.0959	6.55142	7.66007	0.00594215	0.271204	0.860042	DOWN	-0.351619
Sispe038Scf0020g04039	1.961	0.983771	0.877416	0.899454	1.09448	0.00443983	0.625721	0.757621	UP	0.0993948
Sispe038Scf0020g04031	0.946	0.142881	0.102433	0.120842	0.0287021	0.221996	0.478432	0.910888	DOWN	-0.714053
Sispe038Scf0020g04032	0.436	0.140914	0.34348	0.11918	0.356304	0.382377	0.979856	0.927285	DOWN	-0.0267875
Sispe038Scf0020g04074	2.299	13.2284	15.4152	18.267	21.7806	0	0.133471	0.853451	UP	0.483501
Sispe038Scf0020g04041	0.798	0.0153982	0.0110392	0.0130231	0.0285872	0	0.502498	0.888962	UP	0.654365
Sispe038Scf0020g04075	1.446	2.6428	3.94314	3.39947	3.32881	0.000384572	0.930612	0.906021	UP	0.0308482
Sispe038Scf0020g04084	1.031	17.4364	27.77	13.8398	17.0535	0.000950695	0.384723	0.887448	DOWN	-0.549235
Sispe038Scf0020g04085	2.326	14.6491	13.7466	14.4717	12.2852	0.000222978	0.58923	0.741714	DOWN	-0.0857655
Sispe038Scf0020g04086	1.062	1.35373	1.33549	1.5755	1.51081	0	0.0834882	0.888057	UP	0.198697
Sispe038Scf0020g04045	2.189	0.0056134	0.00402433	0.0427282	0.100741	0	0.260184	0.853946	UP	3.8959
Sispe038Scf0020g04046	2.835	2.22349	2.47653	2.5697	3.21602	0	0.318213	0.875796	UP	0.299829
Sispe038Scf0020g04076	2.182	0.962971	1.17484	0.662031	0.637749	0	0.153662	0.849794	DOWN	-0.717865
Sispe038Scf0020g04047	3.357	1.02855	0.748434	0.795609	1.01253	0.000740553	0.938379	0.909473	UP	0.0250754
Sispe038Scf0020g04087	1.824	6.74343	6.34995	6.85423	6.26596	0.00136211	0.973668	0.924319	UP	0.00295011
Sispe038Scf0020g04077	0.728	0.0843938	0.375119	0.0999274	0.0731172	0	0.503853	0.877408	DOWN	-1.40896
Sispe038Scf0020g04036	1.1	7.74464	8.07564	4.87682	5.1267	0.00352839	0.00668763	1.08037	DOWN	-0.661267
Sispe038Scf0020g04078	1.637	86.2671	82.1602	60.4109	65.3412	0.00237369	0.0237243	0.961621	DOWN	-0.421544
Sispe038Scf0020g05045	3.932	1.52815	1.4361	1.91621	1.97841	0	0.0203159	0.972442	UP	0.393812
Sispe038Scf0020g05046	0.955	0.0643337	0.00922435	0.0108822	0.00796251	0	0.502006	0.907099	DOWN	-1.96473
Sispe038Scf0020g05021	2.985	3.79129	4.74254	3.74964	4.06831	0	0.586965	0.740277	DOWN	-0.126403
Sispe038Scf0020g05028	1.17	0.0105023	0.0978806	0.151001	0.0584938	0	0.510395	0.877163	UP	0.95078
Sispe038Scf0020g05010	1.876	4.42123	9.60284	6.0992	6.67596	0	0.849584	0.869297	DOWN	-0.134563
Sispe038Scf0020g05047	4.184	5.31274	4.73097	6.81819	6.10844	0	0.0924664	0.881935	UP	0.364052
Sispe038Scf0020g05048	2.186	8.5497	9.54672	7.52573	8.42862	0	0.253463	0.854934	DOWN	-0.181754
Sispe038Scf0020g05065	0.994	0.284324	0.593783	0.84687	0.895061	0	0.212027	0.847148	UP	0.988219
Sispe038Scf0020g05040	1.86	8.72693	12.3093	10.6774	10.511	0	0.972983	0.924191	UP	0.0103975
Sispe038Scf0020g05041	1.952	9.65015	16.0886	9.65242	10.8336	0	0.562537	0.72573	DOWN	-0.329301
Sispe038Scf0020g05059	2.702	1.61441	1.34649	1.76541	1.58444	0	0.366313	0.889625	UP	0.178058
Sispe038Scf0020g05066	4.457	6.06254	5.1725	7.28661	7.06165	0	0.159712	0.849688	UP	0.352871
Sispe038Scf0020g05043	1.332	24.1788	31.7781	23.305	24.314	0	0.468417	0.910865	DOWN	-0.232779
Sispe038Scf0020g05061	2.285	16.2737	12.7956	17.5148	16.7068	0.000402561	0.368746	0.888981	UP	0.235413
Sispe038Scf0020g05067	1.873	10.4559	11.0386	9.53798	9.79954	0.000491068	0.125356	0.8525	DOWN	-0.152568
Sispe038Scf0020g05052	1.785	17.6434	22.1243	23.0031	21.9606	0	0.446732	0.903358	UP	0.177163
Sispe038Scf0020g05053	1.269	276.673	329.344	236.193	232.938	0	0.232723	0.851014	DOWN	-0.369368
Sispe038Scf0020g05071	2.153	4.4802	4.10389	5.38207	5.11067	0	0.0636643	0.89696	UP	0.289653
Sispe038Scf0020g05009	2.008	0.0829021	0.0884004	0.0745573	0.0698207	0.426513	0.0677874	0.889762	DOWN	-0.246696
Sispe038Scf0020g05072	1.76	5.8538	4.81431	5.54812	4.50878	0.459025	0.717925	0.805763	DOWN	-0.0851182
Sispe038Scf0020g06045	2.251	0.18014	0.113491	0.170822	0.273629	0	0.360675	0.887738	UP	0.598021
Sispe038Scf0020g06038	2.46	2.39261	2.25245	2.75865	2.40181	0	0.366384	0.889604	UP	0.151802
Sispe038Scf0020g06051	8.341	7.26422	5.35357	8.45127	7.35257	0	0.313581	0.874	UP	0.324817
Sispe038Scf0020g06006	2.094	2.34136	1.95621	2.25815	2.17522	0	0.784828	0.839305	UP	0.0448832
Sispe038Scf0020g06052	2.831	3.19021	2.65429	3.65994	3.44082	0	0.223245	0.852443	UP	0.280894
Sispe038Scf0020g06047	1.545	1.20094	1.05483	1.56728	1.23537	0	0.321158	0.87544	UP	0.313174
Sispe038Scf0020g06041	3.428	4.38387	3.14286	3.74407	2.91257	0	0.626499	0.757962	DOWN	-0.177227
Sispe038Scf0020g06048	5.18	4.98389	4.12402	4.19109	4.12652	0	0.526339	0.883418	DOWN	-0.130951
Sispe038Scf0020g06054	1.141	0.204616	0.193016	0.373436	0.233257	0	0.374683	0.883578	UP	0.609533
Sispe038Scf0020g06049	7.555	6.33823	4.5976	7.12684	6.69028	0	0.333934	0.878	UP	0.337395
Sispe038Scf0020g06055	2.213	2.42645	2.70288	2.57816	2.5668	0	0.964074	0.92002	UP	0.00438645
Sispe038Scf0020g06030	1.961	0.0313303	0.04043	0.143088	0.166742	0	0.0381919	0.944316	UP	2.11022
Sispe038Scf0020g07031	1.352	0.00908856	0.0586415	0.0384336	0.028122	0	0.984999	0.929091	DOWN	-0.025235
Sispe038Scf0020g07050	5.607	3.38148	3.03697	3.66803	3.3593	0	0.32004	0.875944	UP	0.130752
Sispe038Scf0020g07052	1.175	44.1836	52.803	34.9275	39.7295	0	0.186016	0.845236	DOWN	-0.377509
Sispe038Scf0020g07035	1.557	10.5989	13.2903	9.67159	8.58097	0	0.252942	0.854894	DOWN	-0.388255
Sispe038Scf0020g07045	0.793	9.28166	12.9195	8.37425	9.79052	0	0.456031	0.908331	DOWN	-0.289492
Sispe038Scf0020g07006	3.256	0.4624	0.464413	0.613889	0.518101	0.355414	0.277945	0.864689	UP	0.288512
Sispe038Scf0020g07046	1.683	2.975	2.49333	3.15951	2.53092	0.516144	0.80703	0.84913	UP	0.05744
Sispe038Scf0020g07047	1.069	1.98857	2.15081	1.00133	1.44401	0	0.130473	0.852785	DOWN	-0.759375
Sispe038Scf0020g07037	1.171	4.22883	4.65664	3.80731	3.57806	0	0.125318	0.852417	DOWN	-0.266777
Sispe038Scf0020g07039	1.916	5.82962	4.52877	6.94819	7.01284	0	0.219858	0.851113	UP	0.430607
Sispe038Scf0020g07083	1.255	0.127283	0.0491353	0.190459	0.0545321	0	0.713764	0.803804	UP	0.473728
Sispe038Scf0020g07076	1.112	0.276253	0.0874435	0.177569	0.130765	0.00675653	0.819411	0.855301	DOWN	-0.238241
Sispe038Scf0020g07084	3.371	9.01473	6.60666	7.87433	6.11307	0.400751	0.643234	0.76705	DOWN	-0.159396
Sispe038Scf0020g07013	2.354	1.2471	1.15942	1.47369	1.26598	0.489191	0.330763	0.87749	UP	0.187051
Sispe038Scf0020g07040	1.035	8.63109	7.07294	10.533	8.89727	0	0.241126	0.855756	UP	0.307173
Sispe038Scf0020g07069	1.536	7.20784	6.88797	6.58324	5.36155	0	0.315065	0.87451	DOWN	-0.238885
Sispe038Scf0020g07042	2.319	4.32906	3.44545	3.70615	2.87576	0	0.429381	0.904524	DOWN	-0.240245
Sispe038Scf0020g07043	3.736	1.80567	2.32728	1.41032	1.72804	0	0.269995	0.859206	DOWN	-0.397158
Sispe038Scf0020g07080	3.94	0.589437	0.471765	0.640956	0.634969	0	0.318525	0.876008	UP	0.265845
Sispe038Scf0020g08020	1.822	1.12626	1.40697	1.59726	1.53409	0.00369429	0.267051	0.857883	UP	0.305808
Sispe038Scf0020g08023	1.884	4.32419	4.09135	4.58928	3.78766	0.00357315	0.969741	0.922572	DOWN	-0.00663102
Sispe038Scf0020g08005	8.486	2.70052	2.38865	2.76895	2.76622	0.00643777	0.388469	0.888345	UP	0.121197
Sispe038Scf0020g08041	0.74	5.09775	9.51161	5.3788	6.62798	0	0.660611	0.776176	DOWN	-0.283044
Sispe038Scf0020g08021	1.949	4.09171	3.80122	4.24976	4.0333	0.000735504	0.401903	0.893113	UP	0.0696035
Sispe038Scf0020g08027	1.02	27.9847	30.271	19.1445	17.2081	0.00140445	0.0195704	0.978579	DOWN	-0.680339
Sispe038Scf0020g08061	1.242	0.00989351	0.0070928	0.00836752	0.00612254	0	0.561662	0.803994	DOWN	-0.229309
Sispe038Scf0020g08029	1.595	18.0965	19.8443	14.5755	15.0606	0	0.111923	0.865751	DOWN	-0.356394
Sispe038Scf0020g08030	2.302	5.72751	5.38228	3.04731	3.21411	0.10089	0.0188123	0.983095	DOWN	-0.82727
Sispe038Scf0020g08031	3.964	15.8494	15.674	17.3898	16.1541	0	0.345202	0.883635	UP	0.0896265
Sispe038Scf0020g08032	2.429	41.9017	46.672	39.6231	36.0362	0	0.172646	0.846405	DOWN	-0.227362
Sispe038Scf0020g08033	1.794	15.1028	13.3907	14.21	13.3222	0	0.681388	0.786885	DOWN	-0.0495145
Sispe038Scf0020g08003	2.637	0.00465974	0.00334064	0.0275871	0.0317202	0	0.0343325	0.955792	UP	2.89007
Sispe038Scf0020g08016	2.172	10.0305	11.3604	9.44029	9.45623	0	0.311804	0.87405	DOWN	-0.178872
Sispe038Scf0020g08017	2.998	7.65217	5.53884	10.8258	9.46846	0	0.125956	0.852787	UP	0.621514
Sispe038Scf0020g08035	2.375	1.53661	1.54672	1.83345	1.70014	0	0.181489	0.844538	UP	0.196642
Sispe038Scf0020g08051	0.78	0.141782	0.0112939	0.0666183	0.0487448	0	0.82113	0.856058	DOWN	-0.408061
Sispe038Scf0020g09007	2.015	3.11197	3.73366	3.42236	3.85775	0.0223039	0.630616	0.760423	UP	0.0887779
Sispe038Scf0020g09015	1.318	2.53292	2.57978	3.89863	3.02178	0.0337014	0.28676	0.867691	UP	0.436774
Sispe038Scf0020g09010	7.224	0.515876	0.564194	0.511252	0.569202	0.224546	0.996411	0.933931	UP	0.000513277
Sispe038Scf0020g09012	3.264	12.7357	11.7484	11.3699	9.16277	0.0462869	0.294843	0.869521	DOWN	-0.253921
Sispe038Scf0020g09025	0.396	0.0310296	0.0222456	0.0262436	0.0192025	0	0.561662	0.803994	DOWN	-0.229309
Sispe038Scf0020g09013	0.81	0.01517	0.0108756	0.0128302	0.0383061	0.350727	0.502257	0.891587	UP	0.973303
Sispe038Scf0020g09022	0.285	0.215574	0.278187	0.328183	0.0266814	1	0.725428	0.809721	DOWN	-0.476547
Sispe038Scf0020g09002	2.757	1.36247	1.10877	1.43534	1.41538	0.439319	0.373934	0.891319	UP	0.206095
Sispe038Scf0020g09019	0.303	0.0405536	0.0290734	0.0342985	0.167096	0.64653	0.501724	0.909327	UP	1.53231
Sispe038Scf0021g01011	1.545	7.92937	6.84784	9.42384	10.577	0	0.0811174	0.886985	UP	0.436684
Sispe038Scf0021g01003	3.472	3.99564	6.02592	3.55295	4.32116	0	0.472729	0.908473	DOWN	-0.347917
Sispe038Scf0021g01020	3.382	3.40833	2.96574	3.68218	3.47539	0.0651882	0.297132	0.86948	UP	0.167254
Sispe038Scf0021g01006	4.132	3.93704	4.09637	3.32929	3.65911	0.0539948	0.148866	0.847832	DOWN	-0.20105
Sispe038Scf0021g01017	0.996	0.0892344	0.0872289	0.069857	0.0560509	0.369241	0.163406	0.846818	DOWN	-0.486999
Sispe038Scf0021g01013	1.393	26.7111	27.3807	13.8837	13.9951	0.122816	0.0136253	1.02196	DOWN	-0.956238
Sispe038Scf0021g01036	0.636	0.124516	0.31351	0.714151	0.64121	0.657987	0.0956448	0.880509	UP	1.62959
Sispe038Scf0021g01027	0.429	0.0286427	0.0205344	0.0242248	0.0177254	0	0.561662	0.837867	DOWN	-0.229309
Sispe038Scf0021g01028	0.591	0.190471	0.203881	0.0936093	0.0658305	0.0748008	0.038829	0.941366	DOWN	-1.30647
Sispe038Scf0021g01023	1.778	0.158754	0.195909	0.52858	0.432161	0.635887	0.0693152	0.888303	UP	1.4377
Sispe038Scf0021g01018	1.564	0.227842	0.431635	0.708958	0.00486202	1	0.951534	0.915148	UP	0.114239
Sispe038Scf0022g00002	0.474	0.0259235	0.0185849	0.021925	0.0160426	0	0.561662	0.861897	DOWN	-0.229309
Sispe038Scf0022g00001	3.385	8.44714	7.85156	8.27405	6.97968	0	0.566021	0.728211	DOWN	-0.0955939
Sispe038Scf0022g00003	4.343	0.947822	1.10547	0.63891	0.817674	0	0.131248	0.851885	DOWN	-0.495348
Sispe038Scf0022g01001	0.804	0.320948	0.27392	0.297297	0.482356	0	0.49525	0.917387	UP	0.390261
Sispe038Scf0022g01004	0.754	0.342231	0.151884	0.39971	0.252128	0	0.583429	0.738284	UP	0.399667
Sispe038Scf0022g01002	1.497	0.911115	1.13573	1.31207	1.25467	0	0.24352	0.85531	UP	0.326536
Sispe038Scf0022g01005	1.544	7.25008	6.68111	9.45686	10.1307	0	0.0251185	0.964609	UP	0.49162
Sispe038Scf0022g01016	2.312	0.00531476	0.049533	0.013485	0.0164451	0	0.673249	0.783084	DOWN	-0.873837
Sispe038Scf0022g02012	6.138	5.91165	4.99019	7.33296	7.12475	0	0.147031	0.847872	UP	0.407268
Sispe038Scf0022g01017	0.326	0.490002	0.351289	0.605695	0.443189	0	0.435884	0.907751	UP	0.318179
Sispe038Scf0022g02002	0.387	0.0317513	0.0227629	0.0268539	0.0196491	0	0.561662	0.731794	DOWN	-0.229309
Sispe038Scf0022g02011	0.737	0.0833632	0.276431	0.0595772	0.100785	0.728835	0.485359	0.912904	DOWN	-1.16584
Sispe038Scf0022g02008	0.282	0.0435735	0.0312385	0.0368527	0.0269652	0	0.561662	0.861897	DOWN	-0.229309
Sispe038Scf0022g03009	1.58	8.4381	7.98966	8.16268	7.17586	0	0.457338	0.908995	DOWN	-0.0989746
Sispe038Scf0022g04040	1.806	3.62645	3.78027	2.73334	3.8442	0	0.59095	0.739474	DOWN	-0.171286
Sispe038Scf0022g04008	2.156	0.781718	0.758408	0.15533	0.248199	0.135088	0.040363	0.937303	DOWN	-1.93231
Sispe038Scf0022g04009	0.513	0.0239527	0.017172	0.0202582	0.014823	0	0.561662	0.803994	DOWN	-0.229309
Sispe038Scf0022g04010	0.48	0.0255994	0.0183526	0.0216509	0.0158421	0	0.561662	0.837867	DOWN	-0.229309
Sispe038Scf0022g04011	0.412	0.0298246	0.0213817	0.0252244	0.0922839	0	0.50208	0.901223	UP	1.19837
Sispe038Scf0022g04024	0.195	0.063014	0.0451757	0.0532946	0.0389959	0	0.561662	0.803994	DOWN	-0.229309
Sispe038Scf0022g04017	0.255	0.0481872	0.0345461	0.0407547	0.0298204	0	0.561662	0.881173	DOWN	-0.229309
Sispe038Scf0022g04003	1.297	0.543596	0.64546	0.810067	0.559702	0.0641493	0.601217	0.744723	UP	0.204116
Sispe038Scf0022g04013	1.194	2.27946	1.7066	2.87458	2.68196	0.131395	0.195572	0.844029	UP	0.479223
Sispe038Scf0022g04007	3.389	43.438	41.3928	63.1944	65.0777	0.0159576	0.00418778	1.10801	UP	0.596548
Sispe038Scf0022g04005	0.399	542.061	782.495	525.457	573.205	0.165819	0.516779	0.879811	DOWN	-0.26976
Sispe038Scf0022g04046	0.786	363.825	487.897	345.595	409.323	0.0977516	0.579647	0.736159	DOWN	-0.174061
Sispe038Scf0022g04047	2.837	8.63097	7.98836	7.77499	7.48989	0.0298408	0.247732	0.854563	DOWN	-0.122646
Sispe038Scf0023g00001	1.055	0.0700711	0.00835	0.459184	0.00720777	0.254622	0.547157	0.886222	UP	2.57223
Sispe038Scf0023g01002	0.573	0.0214446	0.0153739	0.0181369	0.0132708	0	0.561662	0.751372	DOWN	-0.229309
Sispe038Scf0023g01022	0.699	1613.85	2074.85	1425.93	1825.21	0.00279304	0.54889	0.886338	DOWN	-0.182168
Sispe038Scf0023g01015	0.483	0.0763213	0.0182386	0.0215165	0.0157437	1	0.503344	0.881777	DOWN	-1.3436
Sispe038Scf0023g01021	1.608	0.00764163	0.027392	0.00646297	0.0236449	0	0.868405	0.878629	DOWN	-0.218599
Sispe038Scf0023g01016	0.872	2.9617	0.619783	4.36294	0.104645	1	0.876238	0.881485	UP	0.318941
Sispe038Scf0023g01006	0.282	0.662403	0.0312385	0.0737053	0.0808957	1	0.550005	0.886817	DOWN	-2.16564
Sispe038Scf0023g01007	0.498	0.374408	0.0176893	0.351802	0.269797	0.153385	0.635182	0.762782	UP	0.664773
Sispe038Scf0023g01018	0.737	25.3539	0.944276	29.6072	1.4548	0.00412185	0.91017	0.8963	UP	0.24019
Sispe038Scf0023g01019	1.493	0.155149	0.116319	0.0208824	0.0276943	0.103699	0.101368	0.882196	DOWN	-2.48245
Sispe038Scf0023g02010	0.949	36.164	18.9088	45.9392	12.7965	0	0.933341	0.907154	UP	0.0928991
Sispe038Scf0023g02003	1.304	1.44174	2.18205	2.04821	2.92155	0	0.363486	0.889316	UP	0.455678
Sispe038Scf0023g02009	0.207	0.059361	0.0425568	0.0502051	0.0367352	0	0.561662	0.881173	DOWN	-0.229309
Sispe038Scf0023g02018	1.019	130.342	138.882	142.363	144.196	0.26902	0.280465	0.865478	UP	0.0900299
Sispe038Scf0023g02012	5.342	1.05447	1.01049	0.988805	1.0779	0.29058	0.988044	0.930214	UP	0.00122221
Sispe038Scf0024g02003	0.495	0.0248237	1.01903	0.721224	2.28126	0.905085	0.417084	0.89908	UP	1.52424
Sispe038Scf0024g02001	0.479	0.0256529	0.0183909	0.0216961	0.0158751	0	0.561662	0.751372	DOWN	-0.229309
Sispe038Scf0024g02002	0.326	2.84386	11.6274	4.65021	25.4997	0.849844	0.588368	0.741183	UP	1.05896
Sispe038Scf0024g03003	5.567	0.739427	0.599732	0.726184	0.859177	0.0159236	0.330234	0.877266	UP	0.243484
Sispe038Scf0024g03007	5.835	3.61577	3.90264	4.08752	4.09076	0	0.261038	0.854164	UP	0.121368
Sispe038Scf0024g04010	2.906	11.5055	7.70886	10.5605	8.44939	0	0.967762	0.921498	DOWN	-0.0154299
Sispe038Scf0024g04011	0.772	7.94246	11.6506	6.12509	8.18534	0	0.367692	0.888863	DOWN	-0.453275
Sispe038Scf0024g04012	2.801	4.16318	3.96589	4.3002	3.91205	0	0.871324	0.878724	UP	0.0146859
Sispe038Scf0024g04020	1.848	5.28612	6.97399	5.07813	4.90075	0	0.40364	0.894074	DOWN	-0.297022
Sispe038Scf0024g04015	1.91	81.7231	87.2301	62.8716	61.4905	0	0.064025	0.897151	DOWN	-0.442077
Sispe038Scf0024g04016	2.917	4.76429	4.82289	8.95312	8.08385	0	0.0728058	0.888638	UP	0.82949
Sispe038Scf0024g05012	1.506	0.0571143	0.0994405	0.0897091	0.156527	0	0.392206	0.889565	UP	0.653376
Sispe038Scf0024g05008	1.633	0.654644	0.749839	0.49003	1.01979	0	0.875455	0.881119	UP	0.104339
Sispe038Scf0024g05007	2.512	1.67782	1.04154	1.31974	1.78299	0	0.678297	0.785475	UP	0.19027
Sispe038Scf0024g05009	3.079	9.65265	9.4673	9.55539	9.01686	0.00153636	0.486763	0.913245	DOWN	-0.0419309
Sispe038Scf0024g06007	7.462	45.5567	39.4553	43.9335	42.1964	0.00174727	0.885789	0.885842	UP	0.0188477
Sispe038Scf0024g07002	5.92	1.69806	1.35468	1.88635	1.79249	0.090705	0.304082	0.871526	UP	0.26915
Sispe038Scf0024g07005	0.351	0.0350078	0.0250976	0.0296081	0.0216644	0	0.561662	0.803994	DOWN	-0.229309
Sispe038Scf0024g08007	2.749	0.442519	0.387748	0.570848	0.53387	0	0.0664546	0.891776	UP	0.41203
Sispe038Scf0024g08004	0.288	0.0853315	0.0305877	0.0360849	0.0264034	1	0.504964	0.876572	DOWN	-0.89146
Sispe038Scf0024g08008	6.292	0.986222	0.800876	1.36455	1.04651	0.00879988	0.261263	0.854152	UP	0.43205
Sispe038Scf0024g08011	1.427	0.439155	0.493707	0.37758	0.671846	0.0376707	0.760242	0.827042	UP	0.169864
Sispe038Scf0024g08010	1.839	0.00668175	0.00479024	0.00565114	0.00413496	0	0.561662	0.803994	DOWN	-0.229309
Sispe038Scf0024g09006	1.329	0.0832127	0.00662848	0.132936	0.0858261	0	0.310952	0.87392	UP	1.28391
Sispe038Scf0024g09005	1.146	0.0107223	0.00768696	0.00906846	0.00663542	0	0.561662	0.751372	DOWN	-0.229309
Sispe038Scf0024g10024	0.285	0.0431149	0.0309097	0.0364648	0.0266814	0	0.561662	0.728742	DOWN	-0.229309
Sispe038Scf0024g10022	1.392	0.0088274	0.00632849	0.00746584	0.00546278	0	0.561662	0.837867	DOWN	-0.229309
Sispe038Scf0024g10033	10.144	14.9781	12.421	16.6265	16.4625	0	0.267755	0.85793	UP	0.272222
Sispe038Scf0024g10027	3.412	0.00360133	0.00258184	0.00304585	0.00222866	0	0.561662	0.803994	DOWN	-0.229309
Sispe038Scf0024g10037	2.041	9.75915	9.30993	10.9424	10.6295	0	0.0550134	0.915582	UP	0.177915
Sispe038Scf0024g10020	2.376	7.82464	6.55874	7.71998	7.54979	0	0.610477	0.749589	UP	0.0862754
Sispe038Scf0024g10035	1.222	23.4794	32.0291	18.3781	20.2799	0.00740741	0.287494	0.868035	DOWN	-0.521939
Sispe038Scf0025g00032	0.916	5.58477	0.00961709	4.14619	1.96234	0.995185	0.942868	0.911326	UP	0.126846
Sispe038Scf0025g00019	0.506	0.0242841	0.0174096	0.0205384	0.015028	0	0.561662	0.751372	DOWN	-0.229309
Sispe038Scf0025g00020	3.67	1.50446	1.35591	1.26034	1.16965	0.545123	0.157437	0.849833	DOWN	-0.235256
Sispe038Scf0025g00035	2.752	4.64995	6.12869	5.1822	5.84337	0.0665685	0.898023	0.890996	UP	0.0326772
Sispe038Scf0025g00026	2.97	8.16945	6.78534	9.65372	7.44325	0.303808	0.511588	0.877777	UP	0.193133
Sispe038Scf0025g00036	1.04	69.3536	107.068	53.6636	60.0043	0.0120809	0.338587	0.880451	DOWN	-0.634204
Sispe038Scf0025g00040	2.492	1.03878	1.45384	1.01688	1.10115	0.399051	0.529746	0.88551	DOWN	-0.234939
Sispe038Scf0025g00028	2.02	0.243749	0.197295	0.158016	0.121355	0.283344	0.118406	0.860438	DOWN	-0.658743
Sispe038Scf0025g00024	1.157	0.0106203	0.0467965	0.00898224	0.0681485	0.57306	0.807712	0.849476	UP	0.425833
Sispe038Scf0025g00029	2.181	0.00563399	0.0363518	0.042885	0.0258946	0.0664347	0.543779	0.892235	UP	0.712079
Sispe038Scf0025g00038	1.591	0.00772328	0.00553693	0.00653203	0.00477951	0	0.561662	0.891748	DOWN	-0.229309
Sispe038Scf0025g00030	2.953	0.623705	0.549615	0.623345	0.512911	0.290546	0.809913	0.85046	DOWN	-0.0463079
Sispe038Scf0025g00018	2.94	2.10524	1.54626	1.75671	1.59273	0.225759	0.684971	0.789314	DOWN	-0.124571
Sispe038Scf0025g01043	2.004	1.31562	1.50105	1.67841	2.04186	0.355812	0.199278	0.843448	UP	0.401416
Sispe038Scf0025g01050	3.705	0.187845	0.127233	0.0913522	0.0865982	0.245136	0.263263	0.856109	DOWN	-0.824234
Sispe038Scf0025g01014	3.789	12.9503	11.1138	13.4127	11.7746	0.341731	0.693349	0.793877	UP	0.0658205
Sispe038Scf0025g01009	3.571	2.18347	1.6805	1.10973	1.1058	0.678005	0.188516	0.845167	DOWN	-0.802431
Sispe038Scf0025g01020	0.873	0.0140753	0.0100908	0.0119043	0.00871042	0	0.561662	0.803994	DOWN	-0.229309
Sispe038Scf0025g01002	0.448	0.246852	0.592608	0.405134	0.152763	0.0390365	0.583686	0.738414	DOWN	-0.589464
Sispe038Scf0025g01055	3.495	0.294742	0.298337	0.165841	0.275568	0.172338	0.39852	0.891845	DOWN	-0.426109
Sispe038Scf0025g01040	1.039	0.0591325	0.144136	0.0500118	0.226882	0	0.755374	0.825622	UP	0.445944
Sispe038Scf0025g01041	0.321	0.0382795	0.0274432	0.0323752	0.0236891	0	0.561662	0.803994	DOWN	-0.229309
Sispe038Scf0025g01046	2.973	0.150171	0.155112	0.0994254	0.0817499	0.298905	0.0719375	0.88804	DOWN	-0.752763
Sispe038Scf0025g01048	0.625	0.0983019	0.155043	0.387597	0.287829	1	0.093546	0.880979	UP	1.4147
Sispe038Scf0025g01047	0.312	0.118151	0.0282348	0.0333091	0.0243724	1	0.503344	0.881777	DOWN	-1.3436
Sispe038Scf0025g01049	2.039	0.432027	0.985628	0.353647	0.530248	0.172297	0.50533	0.876392	DOWN	-0.681561
Sispe038Scf0025g01057	1.133	1.50702	1.08588	1.04967	1.05744	0.591197	0.454652	0.908169	DOWN	-0.299305
Sispe038Scf0025g02003	0.186	0.0660631	0.0473616	0.0558734	0.0408828	0	0.561662	0.837867	DOWN	-0.229309
Sispe038Scf0025g02007	3.018	1.46362	1.64129	3.40782	2.85478	0.223177	0.0859193	0.886962	UP	1.01221
Sispe038Scf0025g03017	1.072	0.805417	0.850779	0.597597	0.817482	0.404785	0.466067	0.910193	DOWN	-0.226991
Sispe038Scf0025g03018	1.591	0.253103	0.127349	0.166482	0.224637	1	0.948106	0.913813	UP	0.0398902
Sispe038Scf0026g00003	2.004	0.272228	0.147121	0.231669	0.177221	0.50721	0.948575	0.914029	DOWN	-0.0364384
Sispe038Scf0026g00004	1.362	12.6655	16.2283	13.0225	10.5306	0.454766	0.356492	0.887322	DOWN	-0.29484
Sispe038Scf0026g00011	0.297	0.0413728	0.0296608	0.0349914	0.0256033	0	0.561662	0.803994	DOWN	-0.229309
Sispe038Scf0026g01021	5.941	11.0757	8.58387	13.0269	11.7359	0	0.250664	0.85476	UP	0.332938
Sispe038Scf0026g01010	1.935	0.00635025	0.00455259	0.00537078	0.00392982	0	0.561662	0.837867	DOWN	-0.229309
Sispe038Scf0026g01017	1.98	0.00620593	0.00444912	0.00524871	0.0038405	0	0.561662	0.837867	DOWN	-0.229309
Sispe038Scf0026g01029	1.98	0.00620593	0.00444912	0.00524871	0.0038405	0	0.561662	0.837867	DOWN	-0.229309
Sispe038Scf0026g01025	2.288	3.66802	2.94244	3.93993	3.50579	0.158838	0.446579	0.903266	UP	0.17166
Sispe038Scf0027g00001	0.447	0.0274893	0.0197075	0.0232493	0.0170116	0	0.561662	0.837867	DOWN	-0.229309
Sispe038Scf0027g00002	0.769	0.0159788	0.0114555	0.0135142	0.00988842	0	0.561662	0.891748	DOWN	-0.229309
Sispe038Scf0027g02021	0.381	0.83359	0.992564	0.306452	0.383004	0.809198	0.0493226	0.914142	DOWN	-1.40528
Sispe038Scf0027g02060	3.766	87.8707	87.4633	68.9307	71.0929	0.275603	0.0330373	0.953711	DOWN	-0.324435
Sispe038Scf0027g02061	3.35	3.36354	3.01092	3.01226	2.52641	0	0.309296	0.873065	DOWN	-0.202764
Sispe038Scf0027g02005	0.741	0.0497479	0.0118883	0.0140249	0.0205241	1	0.60361	0.746311	DOWN	-0.835133
Sispe038Scf0027g02048	1.576	0.496708	0.240123	0.395235	0.474538	0.76167	0.696455	0.795481	UP	0.239304
Sispe038Scf0027g02049	0.776	0.0158347	0.0113521	0.0133923	0.00979922	0	0.561662	0.803994	DOWN	-0.229309
Sispe038Scf0027g02033	0.312	0.0393838	0.0282348	0.0333091	0.0243724	0	0.561662	0.861897	DOWN	-0.229309
Sispe038Scf0027g02050	1.54	144.232	194.811	7.54238	11.8626	0.0901469	0.0978662	0.880927	DOWN	-4.12697
Sispe038Scf0027g02051	1.515	0.123934	0.0711032	0.191969	0.236873	0.579839	0.0806095	0.887788	UP	1.1367
Sispe038Scf0027g02069	2.362	0.338147	0.361769	0.162795	0.42174	0	0.733165	0.814111	DOWN	-0.259893
Sispe038Scf0027g02070	1.533	0.00801548	0.00574642	0.00677916	0.00496033	0	0.561662	0.803994	DOWN	-0.229309
Sispe038Scf0027g02056	2.309	2.1127	2.33108	3.34413	3.3822	0	0.0541663	0.915081	UP	0.598033
Sispe038Scf0027g02072	0.913	0.0403759	0.00964869	0.0569138	0.0916168	0	0.169347	0.847415	UP	1.57005
Sispe038Scf0027g02058	1.177	3.51824	2.95765	5.89867	2.72175	0.00542716	0.621153	0.755109	UP	0.412679
Sispe038Scf0027g02044	2.436	24.4494	31.6744	16.4332	18.6631	0.00262961	0.186654	0.845505	DOWN	-0.677294
Sispe038Scf0027g02062	1.849	1.62817	1.79615	1.34332	1.15564	0	0.0679878	0.889267	DOWN	-0.454494
Sispe038Scf0027g02063	1.662	1.32341	1.28446	1.41929	1.35293	0.535911	0.195657	0.843962	UP	0.0881713
Sispe038Scf0027g02074	0.462	3.0207	2.76819	1.15151	1.85868	0.678359	0.127674	0.851214	DOWN	-0.943432
Sispe038Scf0028g00026	1.593	0.00771358	0.16113	0.0628195	0.0322746	0.76823	0.714869	0.804401	DOWN	-0.828258
Sispe038Scf0028g00012	1.927	0.0573895	0.0685723	0.102468	0.0828687	0	0.150206	0.848132	UP	0.557166
Sispe038Scf0028g00027	3.243	0.929044	1.13729	1.13057	1.13149	0.140031	0.51971	0.880828	UP	0.130567
Sispe038Scf0028g00014	2.263	9.52937	8.25649	8.69329	8.57194	0.00156863	0.752882	0.824238	DOWN	-0.0428614
Sispe038Scf0028g00004	1.725	0.0641099	0.107243	0.0542215	0.0396741	0	0.302595	0.87165	DOWN	-0.867843
Sispe038Scf0028g00023	2.147	0.0528158	0.0352504	0.0581303	0.0347612	0.818335	0.885103	0.885472	UP	0.076958
Sispe038Scf0028g00016	2.83	4.71102	6.83262	4.11659	5.22083	0	0.479838	0.911397	DOWN	-0.306003
Sispe038Scf0028g00037	2.096	5.29381	5.03086	4.53678	5.31457	0.208426	0.652088	0.772673	DOWN	-0.067702
Sispe038Scf0028g00020	3.134	7.00644	7.01739	6.49611	5.20703	0.952967	0.322772	0.876216	DOWN	-0.260985
Sispe038Scf0028g00034	1.829	0.00671828	0.00481643	0.00568204	0.00415757	0	0.561662	0.803994	DOWN	-0.229309
Sispe038Scf0028g01003	4.559	0.0369258	0.082061	0.0569887	0.0481739	1	0.811328	0.850855	DOWN	-0.17818
Sispe038Scf0028g01001	1.18	5.21215	4.87894	11.3473	8.94753	0.166327	0.14131	0.849275	UP	1.00803
Sispe038Scf0028g01007	0.756	0.0162536	0.0116525	0.0137466	0.0100585	0	0.561662	0.837867	DOWN	-0.229309
Sispe038Scf0029g00008	1.464	0.159496	0.12875	0.163321	0.0788921	0.888906	0.683676	0.788633	DOWN	-0.251023
Sispe038Scf0029g00007	0.759	0.0161894	0.0116064	0.116829	0.111651	0.802844	0.00128281	1.07763	UP	3.03913
Sispe038Scf0029g00003	2.198	4.79099	4.05194	4.22223	4.07195	0	0.591873	0.739995	DOWN	-0.0924249
Sispe038Scf0029g01001	2.442	0.117603	0.361965	0.282848	0.421268	0.327865	0.526284	0.883371	UP	0.554079
Sispe038Scf0029g01008	1.944	0.160609	0.423312	0.144981	0.242761	0.234301	0.589736	0.738671	DOWN	-0.590676
Sispe038Scf0029g02044	4.465	2.32545	1.93547	2.21349	2.43028	0.00204082	0.502098	0.892294	UP	0.124129
Sispe038Scf0029g02045	3.361	3.44027	3.72971	1.33268	1.44572	0	0.0222008	0.963815	DOWN	-1.36771
Sispe038Scf0029g02052	1.164	0.0105565	0.00756809	0.00892823	0.00653281	0	0.561662	0.751372	DOWN	-0.229309
Sispe038Scf0029g02009	3.938	1.33237	1.0223	1.65466	1.71664	0	0.177004	0.846768	UP	0.517782
Sispe038Scf0029g02010	0.859	0.100133	0.133318	0.108885	0.0796714	0	0.418213	0.899668	DOWN	-0.308125
Sispe038Scf0029g02055	0.78	0.393838	0.327524	0.333091	0.146234	0	0.404402	0.893524	DOWN	-0.589715
Sispe038Scf0029g02046	1.7	1.16372	1.80849	1.33879	1.95472	0	0.753154	0.824375	UP	0.148094
Sispe038Scf0029g02024	1.518	7.35807	7.0741	10.5225	9.19216	0	0.144103	0.847273	UP	0.449983
Sispe038Scf0029g02004	5.859	3.56321	3.26118	4.13818	4.09736	0	0.128851	0.852967	UP	0.271162
Sispe038Scf0029g02057	1.293	4.79915	4.77594	5.61819	4.68719	0	0.576504	0.734249	UP	0.106041
Sispe038Scf0029g02049	3.773	6.47117	6.79197	5.05278	5.82635	0.00513929	0.161953	0.847389	DOWN	-0.285859
Sispe038Scf0029g02014	0.642	0.0191398	0.0137216	0.0485629	0.0118445	0	0.589296	0.741158	UP	0.878334
Sispe038Scf0029g02006	0.546	0.292565	1.85543	1.16106	1.29522	0	0.876098	0.881396	UP	0.193486
Sispe038Scf0029g02035	0.237	0.051847	0.0371699	0.04385	0.0320852	0	0.561662	0.861897	DOWN	-0.229309
Sispe038Scf0029g02051	1.454	0.836648	0.914854	1.03639	0.810626	0	0.747392	0.821385	UP	0.0766012
Sispe038Scf0029g03038	2.336	0.541797	0.652398	0.582796	0.96029	0	0.519978	0.880749	UP	0.369781
Sispe038Scf0029g03028	0.489	0.226155	0.378312	0.106262	0.108853	0	0.237086	0.853865	DOWN	-1.49055
Sispe038Scf0029g03014	2.726	9.05578	9.21966	8.16223	8.89016	0	0.331627	0.877772	DOWN	-0.0999328
Sispe038Scf0029g03035	2.056	11.9112	14.6835	11.0951	11.7207	0	0.395066	0.891299	DOWN	-0.221112
Sispe038Scf0029g03003	1.368	1.42818	1.30722	1.63332	1.55086	0	0.107157	0.878431	UP	0.219166
Sispe038Scf0029g03037	5.665	2.87834	2.48028	2.93704	2.84973	0	0.471908	0.908037	UP	0.110895
Sispe038Scf0029g03008	2.491	4.24719	3.53997	3.92585	4.03868	0	0.843899	0.8667	UP	0.032493
Sispe038Scf0029g04038	13.3	0.122365	0.113987	0.145566	0.193546	0.330407	0.27034	0.859328	UP	0.520826
Sispe038Scf0029g04028	12.138	1.1755	1.04431	1.22081	1.17432	0.350938	0.394039	0.890956	UP	0.109664
Sispe038Scf0029g04029	2.728	1.04049	0.713653	0.979054	0.833451	0	0.891025	0.888619	UP	0.0472158
Sispe038Scf0029g04030	5.171	1.04414	0.990639	1.42009	1.28728	0.139961	0.0886693	0.884639	UP	0.412024
Sispe038Scf0029g04042	6.788	0.2871	0.447079	0.378774	0.464476	0.110297	0.624613	0.75696	UP	0.199828
Sispe038Scf0029g04033	1.176	1.66135	1.44574	1.29906	1.45488	0	0.326416	0.875636	DOWN	-0.174066
Sispe038Scf0029g04034	1.709	2.50932	2.57216	1.28309	1.79315	0	0.153985	0.85004	DOWN	-0.724078
Sispe038Scf0029g04037	2.274	0.118966	0.094553	0.187723	0.23798	0.429012	0.10163	0.882196	UP	0.995483
Sispe038Scf0029g04045	4.448	4.29293	3.63143	4.56288	4.2993	0.27752	0.372262	0.890618	UP	0.161367
Sispe038Scf0029g05011	8.664	2.79821	2.01015	3.05752	2.65497	0	0.44425	0.902138	UP	0.248577
Sispe038Scf0029g05012	1.289	8.41743	11.5019	7.82861	8.17053	0	0.422486	0.902331	DOWN	-0.316177
Sispe038Scf0029g05019	1.802	0.115922	0.0439974	1.26301	1.27018	0	0.0181564	0.988806	UP	3.98554
Sispe038Scf0029g05043	1.662	0.00739334	0.00530039	0.00625298	0.00457533	0	0.561662	0.803994	DOWN	-0.229309
Sispe038Scf0029g05047	2.599	13.2239	14.6866	11.3841	9.93314	0	0.0853452	0.886756	DOWN	-0.388784
Sispe038Scf0029g05005	6.776	5.96434	5.30297	5.81125	5.82098	0	0.679019	0.785364	UP	0.0459837
Sispe038Scf0029g05006	1.627	1.34326	1.36034	0.911663	1.42032	0.0274732	0.598276	0.743134	DOWN	-0.21332
Sispe038Scf0029g05007	1.341	1.43074	1.06917	1.20334	1.75847	0.0331383	0.567846	0.729304	UP	0.2446
Sispe038Scf0029g05036	3.193	0.412027	0.647112	0.704177	0.79383	0.219885	0.287403	0.867994	UP	0.500153
Sispe038Scf0029g05016	1.295	2.95033	2.82609	2.53309	2.2118	0.0974018	0.157661	0.849265	DOWN	-0.283801
Sispe038Scf0029g05008	3.755	3.37381	2.80817	2.65969	2.62653	0	0.357842	0.887656	DOWN	-0.22583
Sispe038Scf0029g05030	0.889	2.77822	6.35178	3.5187	3.96034	0	0.724508	0.809044	DOWN	-0.28776
Sispe038Scf0029g05017	2.927	7.76222	11.5842	6.8064	8.49789	0	0.472345	0.90841	DOWN	-0.338127
Sispe038Scf0029g05018	2.392	19.1456	16.8414	16.8356	15.5168	0	0.33241	0.877496	DOWN	-0.153609
Sispe038Scf0029g05009	1.224	0.511989	1.04358	0.60283	0.565344	0	0.598862	0.743505	DOWN	-0.413186
Sispe038Scf0029g06045	5.325	0.0715342	0.0380494	0.126856	0.118525	0	0.136877	0.853625	UP	1.163
Sispe038Scf0029g06034	2.284	0.414254	0.289271	0.268457	0.243041	0	0.359636	0.887001	DOWN	-0.459873
Sispe038Scf0029g06046	1.412	0.496035	0.418003	0.375365	0.554697	0	0.945047	0.912383	UP	0.025073
Sispe038Scf0029g06052	1.426	0.480176	0.829129	0.462555	0.661862	0.0241369	0.700558	0.797701	DOWN	-0.219623
Sispe038Scf0029g06053	0.627	0.419603	0.35439	0.417767	0.627001	0.0201311	0.406845	0.894336	UP	0.432788
Sispe038Scf0029g06047	0.659	0.018646	0.148885	0.17347	0.242319	0.0135836	0.271498	0.859999	UP	1.31143
Sispe038Scf0029g06054	2.322	7.36557	5.81753	7.1983	6.39637	0.0211581	0.841546	0.865447	UP	0.0443511
Sispe038Scf0029g06024	6.998	2.33709	2.61961	1.99741	2.02873	0	0.183927	0.844884	DOWN	-0.299987
Sispe038Scf0029g06036	3.725	2.86659	2.85916	2.71459	3.16212	0	0.792889	0.842936	UP	0.0375438
Sispe038Scf0029g06029	1.185	0.279974	0.199064	0.480575	0.224596	0.307692	0.53465	0.887045	UP	0.557834
Sispe038Scf0029g06056	2.602	0.769754	0.856549	0.914632	1.11345	0	0.260029	0.853939	UP	0.318519
Sispe038Scf0029g06037	0.567	0.0216715	0.0155366	0.0183288	0.0134113	0	0.561662	0.881173	DOWN	-0.229309
Sispe038Scf0029g06025	1.501	2.38223	2.1539	2.41637	2.63943	0	0.245134	0.855793	UP	0.156477
Sispe038Scf0029g07069	4.569	4.48856	3.8079	4.96536	4.56185	0	0.286932	0.867898	UP	0.199559
Sispe038Scf0029g07001	1.423	0.00863509	0.00619062	0.0073032	0.00534378	0	0.561662	0.754587	DOWN	-0.229309
Sispe038Scf0029g07030	0.261	0.329556	0.573783	0.35836	0.0874045	0	0.337583	0.879951	DOWN	-1.01898
Sispe038Scf0029g07002	1.182	1.56975	1.52783	1.32763	1.0229	0	0.2413	0.855652	DOWN	-0.398157
Sispe038Scf0029g07014	1.313	0.851625	0.90575	0.84691	0.770265	0	0.286768	0.867637	DOWN	-0.119947
Sispe038Scf0029g07022	3.057	10.7121	9.27032	12.0786	11.4697	0	0.208709	0.846272	UP	0.236897
Sispe038Scf0029g07005	0.78	0.0787675	0.0790574	0.306444	0.0682428	0	0.529831	0.88552	UP	1.24736
Sispe038Scf0029g07063	1.163	0.09509	0.112574	0.15191	0.12423	0.134326	0.194603	0.844292	UP	0.411152
Sispe038Scf0029g07015	2.646	2.91926	2.82389	3.69996	3.93888	0.0391879	0.0502449	0.914092	UP	0.41151
Sispe038Scf0029g07007	1.89	1.4079	1.27551	1.19464	1.23717	0.213908	0.287896	0.868314	DOWN	-0.142037
Sispe038Scf0029g07008	2.616	0.0141826	0.010567	0.0206556	0.0504032	0.0645322	0.360523	0.887753	UP	1.52161
Sispe038Scf0029g07017	2.206	0.679029	0.458463	0.411768	0.350202	0.213015	0.323305	0.876528	DOWN	-0.57805
Sispe038Scf0029g07026	0.648	0.360289	0.434876	0.240566	0.269902	0.777778	0.127396	0.851894	DOWN	-0.639434
Sispe038Scf0029g07072	1.865	40.8626	41.6618	36.7502	35.0027	0.603902	0.0631422	0.898266	DOWN	-0.201785
Sispe038Scf0029g07035	0.777	0.300472	0.502866	0.559247	0.505338	0.328536	0.410149	0.896145	UP	0.406211
Sispe038Scf0029g07066	1.517	0.00810002	0.0290351	0.0429224	0.0451139	0.240329	0.24532	0.855906	UP	1.24531
Sispe038Scf0029g07067	2.036	1.05617	1.00813	1.32203	1.06444	0	0.424443	0.90341	UP	0.209224
Sispe038Scf0029g07011	3.064	17.6736	22.6298	14.0658	17.7473	0	0.312218	0.874335	DOWN	-0.341285
Sispe038Scf0029g08010	2.888	0.389571	0.395716	0.270625	0.431028	0.0503682	0.694013	0.79407	DOWN	-0.162463
Sispe038Scf0029g08006	0.986	1.2884	1.26677	1.7478	1.84391	0.0818949	0.0486174	0.915205	UP	0.491249
Sispe038Scf0029g08020	0.695	0.0530406	0.0633759	0.0448595	0.164119	0	0.579414	0.73603	UP	0.844061
Sispe038Scf0029g08009	1.055	0.0582357	0.05845	0.0492533	0.00720777	0	0.388002	0.888366	DOWN	-1.0473
Sispe038Scf0029g08002	1.258	0.00976767	0.00700259	0.0413055	0.0302233	0	0.110501	0.868551	UP	2.09262
Sispe038Scf0029g09003	4.527	8.47683	7.01899	8.80386	8.31976	0	0.455345	0.908042	UP	0.144109
Sispe038Scf0029g09001	1.483	5.89115	3.87892	6.21585	5.19423	0	0.564684	0.727244	UP	0.223868
Sispe038Scf0029g09002	3.155	88.9196	104.34	83.9269	94.9018	0	0.532737	0.886937	DOWN	-0.111963
Sispe038Scf0029g09004	4.816	12.3194	10.3975	13.1912	11.3149	0.0114803	0.573913	0.732615	UP	0.109372
Sispe038Scf0029g10002	3.216	1.95244	2.19957	1.69007	1.99326	0	0.357784	0.887709	DOWN	-0.172799
Sispe038Scf0029g10001	1.813	2.22982	2.48292	2.24128	1.70706	0	0.366483	0.889651	DOWN	-0.255316
Sispe038Scf0029g10020	0.596	0.020617	0.0147806	0.087185	0.114828	0	0.092963	0.882912	UP	2.51273
Sispe038Scf0029g10003	6.004	3.09649	4.16253	4.83446	4.42396	0.000572738	0.285734	0.867163	UP	0.35099
Sispe038Scf0029g10027	2.355	28.3688	27.1011	29.068	26.8359	0	0.884784	0.885284	UP	0.0112439
Sispe038Scf0029g10005	1.888	1.1017	1.08344	1.33247	1.20572	0.00520592	0.213426	0.849204	UP	0.216072
Sispe038Scf0029g11015	2.368	5.10086	4.57947	5.42005	5.56506	0	0.222738	0.851472	UP	0.182421
Sispe038Scf0029g11001	0.651	0.773882	0.419488	0.782228	0.875368	1	0.405591	0.894093	UP	0.474051
Sispe038Scf0029g11003	0.656	0.115526	0.0134287	0.206424	0.0989245	0.501248	0.356496	0.887267	UP	1.24359
Sispe038Scf0029g12001	5.928	0.330039	0.199119	0.313542	0.314858	0.0525828	0.587067	0.740378	UP	0.247984
Sispe038Scf0029g12013	10.132	1.44171	1.24506	1.69154	1.46841	0.0314512	0.254512	0.853674	UP	0.234034
Sispe038Scf0029g12015	1.662	0.00739334	0.00530039	0.00625298	0.00457533	0	0.561662	0.803994	DOWN	-0.229309
Sispe038Scf0029g13002	1.196	1.8596	1.53941	2.37219	1.97734	0	0.20781	0.846097	UP	0.355747
Sispe038Scf0029g13003	0.805	2.79336	1.49921	1.25226	1.6153	0	0.461843	0.908811	DOWN	-0.58202
Sispe038Scf0029g13004	1.171	3.17949	2.27942	1.83709	1.90267	0	0.305729	0.872081	DOWN	-0.545666
Sispe038Scf0029g13038	2.771	4.38563	2.90251	2.44903	2.36276	0	0.342779	0.883422	DOWN	-0.598974
Sispe038Scf0029g13007	2.778	0.604846	0.490546	0.648616	1.12114	0.180189	0.379654	0.885605	UP	0.692099
Sispe038Scf0029g13001	2.761	18.4561	16.2689	18.8991	17.4145	0	0.616052	0.752338	UP	0.0645364
Sispe038Scf0029g13008	1.787	0.914532	1.17818	0.959572	1.14467	0	0.975029	0.924931	UP	0.00792613
Sispe038Scf0029g13009	1.042	0.107035	0.203338	0.273153	0.20138	0.398384	0.314198	0.874631	UP	0.612507
Sispe038Scf0031g00001	1.42	0.38473	0.928364	0.545906	0.537908	0.596359	0.745914	0.820647	DOWN	-0.276854
Sispe038Scf0031g00002	1.087	4.00606	2.21281	3.01392	2.04552	0.855869	0.641313	0.765901	DOWN	-0.297672
Sispe038Scf0031g00003	2.564	1.56448	1.18912	1.61847	1.34194	0.0209973	0.70402	0.799286	UP	0.104484
Sispe038Scf0031g00004	1.489	20.6412	28.0358	17.261	21.6515	0.441935	0.396058	0.891861	DOWN	-0.323003
Sispe038Scf0031g00005	1.127	0.010903	0.00781655	0.00922134	0.0202419	1	0.502498	0.888962	UP	0.654365
Sispe038Scf0031g01020	1.982	12.8365	12.8193	9.61951	9.77411	0.194213	0.0145068	1.01342	DOWN	-0.403703
Sispe038Scf0031g01021	7.942	0.099015	0.146705	0.0974416	0.0666672	0.096589	0.306302	0.872752	DOWN	-0.582363
Sispe038Scf0031g01002	0.648	0.0189626	0.0135945	0.0160377	0.0586743	0	0.50208	0.901223	UP	1.19837
Sispe038Scf0031g01004	2.333	0.395019	0.490472	0.325182	0.472187	0.0129917	0.672137	0.78244	DOWN	-0.151231
Sispe038Scf0031g01024	0.452	0.0271853	0.0194895	0.0229922	0.0168234	0	0.561662	0.803994	DOWN	-0.229309
Sispe038Scf0031g02011	0.728	0.0168788	0.0121006	0.0142753	0.0104453	0	0.561662	0.803994	DOWN	-0.229309
Sispe038Scf0031g02001	2.423	121.217	155.963	109.484	132.977	0.000128561	0.505076	0.876268	DOWN	-0.193065
Sispe038Scf0031g02013	0.741	0.0165826	0.0118883	0.0140249	0.0102621	0	0.561662	0.731794	DOWN	-0.229309
Sispe038Scf0031g03003	0.288	0.0426657	0.0305877	0.0360849	0.0264034	0	0.561662	0.803994	DOWN	-0.229309
Sispe038Scf0031g03002	0.234	0.0525117	0.0878416	0.0444122	0.0324966	1	0.302595	0.871949	DOWN	-0.867843
Sispe038Scf0031g05013	7.221	0.00850833	0.00121995	0.0014392	0.0135489	0.157266	0.752239	0.823963	UP	0.62356
Sispe038Scf0031g05026	2.118	0.00580157	0.00415923	0.00490673	0.00359027	0	0.561662	0.837867	DOWN	-0.229309
Sispe038Scf0031g05023	3.789	0.029187	0.0348743	0.161825	0.0183309	0.285714	0.566849	0.728608	UP	1.49172
Sispe038Scf0031g05018	3.756	0.0294435	0.0398715	0.024902	0.0344173	0	0.552833	0.887078	DOWN	-0.224664
Sispe038Scf0031g05019	1.256	0.166315	0.0666935	0.0413712	0.0333337	0.294862	0.356212	0.887281	DOWN	-1.64111
Sispe038Scf0031g05024	2.818	0.0130813	0.0327956	0.143827	0.17943	0.157098	0.0381288	0.944146	UP	2.81684
Sispe038Scf0031g06030	2.478	12.8481	12.5313	12.762	9.9456	0	0.515639	0.879205	DOWN	-0.160483
Sispe038Scf0031g06023	0.375	0.163836	0.0234913	0.0277132	0.0202778	0	0.502006	0.907099	DOWN	-1.96473
Sispe038Scf0031g06020	2.022	31.0373	36.0042	29.4708	32.518	0.04628	0.492962	0.916432	DOWN	-0.113047
Sispe038Scf0031g06021	0.912	0.0134734	0.00965927	0.0113952	0.00833793	0	0.561662	0.881173	DOWN	-0.229309
Sispe038Scf0031g06032	2.048	0.569988	0.55488	0.654603	0.70918	0.46875	0.122658	0.858298	UP	0.277859
Sispe038Scf0031g06028	1.449	0.00848015	0.00607954	0.00717216	0.00524789	0	0.561662	0.803994	DOWN	-0.229309
Sispe038Scf0031g06016	3.844	1.90198	1.84939	1.47344	1.10186	0	0.188876	0.845086	DOWN	-0.542682
Sispe038Scf0031g06025	1.911	3.27287	2.46622	3.76869	3.98315	0	0.224822	0.852745	UP	0.433716
Sispe038Scf0031g06026	4.117	2.02657	1.59838	2.98622	3.08638	0	0.0959577	0.881217	UP	0.744356
Sispe038Scf0031g07001	3.446	11.3357	9.8497	8.95995	7.82265	0	0.151434	0.848927	DOWN	-0.336102
Sispe038Scf0031g07060	0.889	85.0742	105.424	62.7405	67.7534	0	0.191709	0.844606	DOWN	-0.545793
Sispe038Scf0031g07008	2.16	3.71476	4.14769	3.42085	2.9255	0	0.149944	0.848645	DOWN	-0.309052
Sispe038Scf0031g07062	1.927	6.03865	4.64006	5.94856	4.50253	0	0.92026	0.901296	DOWN	-0.0310835
Sispe038Scf0031g07063	1.767	84.4008	106.055	63.4663	77.7246	0	0.217205	0.851836	DOWN	-0.43181
Sispe038Scf0031g07026	1.258	0.205121	0.16106	0.437838	0.501707	0	0.0244529	0.964397	UP	1.35941
Sispe038Scf0031g07027	2.281	0.479443	0.428684	0.678858	0.476721	0	0.42817	0.904126	UP	0.347651
Sispe038Scf0031g07017	1.809	1.05285	1.03723	0.63768	0.500221	0.0377272	0.0878147	0.884252	DOWN	-0.877184
Sispe038Scf0031g07018	0.496	0.0247737	0.301964	0.0209525	0.0517446	0.157949	0.526707	0.883418	DOWN	-2.16816
Sispe038Scf0031g07016	1.078	0.216574	0.155265	0.39526	0.328891	0.079449	0.0605253	0.898706	UP	0.961612
Sispe038Scf0031g07012	3.948	5.68012	6.01787	6.236	5.81486	0	0.583198	0.738131	UP	0.0428747
Sispe038Scf0031g07066	1.947	2.61911	2.80068	2.51405	2.19104	0	0.226671	0.851969	DOWN	-0.204018
Sispe038Scf0031g07056	1.784	49.9844	54.49	43.3466	40.0627	0	0.0728282	0.888588	DOWN	-0.32487
Sispe038Scf0031g07057	2.052	23.312	31.5493	22.2789	22.3864	0	0.432585	0.906555	DOWN	-0.296632
Sispe038Scf0031g07005	3.009	28.3529	27.148	32.1859	29.8229	0	0.175301	0.84755	UP	0.159963
Sispe038Scf0031g07067	4.849	0.833711	0.801172	0.610817	0.4783	0	0.135023	0.854272	DOWN	-0.586028
Sispe038Scf0031g07053	1.373	0.724914	0.673687	0.734208	0.481839	0	0.599957	0.744122	DOWN	-0.201785
Sispe038Scf0031g07006	2.449	0.306064	0.528771	0.751108	0.878721	0	0.119228	0.860827	UP	0.965157
Sispe038Scf0032g00006	1.438	8.39744	7.74403	6.565	7.09198	0.16128	0.102905	0.880971	DOWN	-0.241133
Sispe038Scf0032g00010	2.126	3.65858	3.64221	3.37779	3.15828	0	0.176246	0.846999	DOWN	-0.159628
Sispe038Scf0032g00009	1.008	0.353516	0.974282	0.773248	1.15165	0.0586728	0.512962	0.878386	UP	0.535745
Sispe038Scf0032g01016	3.37	6.74914	5.77437	6.90466	6.86183	0	0.423069	0.902944	UP	0.136521
Sispe038Scf0032g01037	1.763	0.00696979	0.0249837	0.00589476	0.00431321	0	0.439301	0.909121	DOWN	-1.64628
Sispe038Scf0032g01019	0.267	0.0460215	0.0329935	0.038923	0.0284801	0	0.561662	0.803994	DOWN	-0.229309
Sispe038Scf0032g01018	0.625	10.4029	11.8436	7.95868	7.89263	0.418552	0.140417	0.849072	DOWN	-0.488981
Sispe038Scf0032g01020	1.017	0.0120823	0.008662	0.0102187	0.00747708	0	0.561662	0.803994	DOWN	-0.229309
Sispe038Scf0032g01021	4.659	0.0131871	0.0018908	0.00223062	0.00816076	1	0.758215	0.826549	DOWN	-0.537049
Sispe038Scf0032g01042	1.559	0.851235	0.565058	0.713273	0.604824	1	0.792746	0.843503	DOWN	-0.103664
Sispe038Scf0032g02005	1.863	3.05487	3.27043	2.56677	2.27727	0.112982	0.0622608	0.900598	DOWN	-0.384926
Sispe038Scf0032g02039	4.959	0.69628	0.691026	0.777496	0.611832	0	0.992237	0.932176	UP	0.00209969
Sispe038Scf0032g02001	2.365	4.65012	3.33373	3.76589	3.67509	0	0.751013	0.823211	DOWN	-0.101591
Sispe038Scf0032g02033	1.34	7.63145	7.92144	7.17134	7.14181	0.0497962	0.143143	0.847262	DOWN	-0.119841
Sispe038Scf0032g02047	1.965	6.97728	9.62539	6.73436	6.43736	0.0345042	0.416449	0.899038	DOWN	-0.333972
Sispe038Scf0032g02040	2.018	20.8307	19.3603	19.5644	16.0788	0	0.399393	0.892552	DOWN	-0.173244
Sispe038Scf0032g02048	1.901	5.3973	6.23274	5.68004	5.09213	0	0.497977	0.918539	DOWN	-0.110547
Sispe038Scf0032g02041	1.29	5.83906	7.36836	4.51951	5.05178	0	0.226519	0.852257	DOWN	-0.464563
Sispe038Scf0032g02009	2.717	7.74711	6.66935	8.28872	7.09482	0	0.609289	0.748952	UP	0.0936704
Sispe038Scf0033g01011	0.225	0.0546122	0.0391522	0.0461887	0.0337964	0	0.561662	0.881173	DOWN	-0.229309
Sispe038Scf0033g01005	0.342	0.035929	0.0257581	0.0303873	0.0222345	0	0.561662	0.803994	DOWN	-0.229309
Sispe038Scf0033g01010	1.392	4.98748	6.47404	4.91999	4.73623	0	0.436354	0.907942	DOWN	-0.247268
Sispe038Scf0033g02001	1.557	0.0394596	0.00565784	0.00667467	0.00488387	0	0.502006	0.907831	DOWN	-1.96473
Sispe038Scf0033g02008	3.186	0.952749	0.926271	1.70598	2.26503	0.000128463	0.165545	0.848224	UP	1.07952
Sispe038Scf0033g02020	3.937	59.0978	44.4311	53.7942	47.8483	0.000103961	0.920655	0.901473	DOWN	-0.0265297
Sispe038Scf0033g02029	2.237	1.35676	1.02781	2.33679	2.15854	0	0.0520968	0.916521	UP	0.914699
Sispe038Scf0033g02005	4.076	17.482	13.7996	16.8661	15.1132	0	0.885158	0.885501	UP	0.0318259
Sispe038Scf0033g02033	2.355	15.2618	11.6671	14.6818	12.551	0	0.949967	0.914662	UP	0.0161859
Sispe038Scf0033g02034	3.624	13.0303	10.3285	15.7292	14.5558	0	0.19898	0.843354	UP	0.374638
Sispe038Scf0033g03040	2.873	4.59094	4.37903	5.3889	4.45982	0.00784205	0.513839	0.878856	UP	0.134833
Sispe038Scf0033g03041	1.316	1.72738	2.36297	1.49253	2.12062	0	0.646739	0.769374	DOWN	-0.178964
Sispe038Scf0033g03046	2.334	0.184263	0.169844	0.146937	0.224803	0	0.858701	0.874233	UP	0.0701046
Sispe038Scf0033g03047	1.907	0.0322174	0.0238427	0.0296772	0.0279126	0.100258	0.885554	0.885712	UP	0.0388369
Sispe038Scf0033g03042	2.489	29.8624	25.189	29.2316	25.7869	0.00113136	0.996036	0.933787	DOWN	-0.000861778
Sispe038Scf0033g03048	1.672	1.30141	1.37513	0.602912	1.22546	0.00168325	0.400686	0.892947	DOWN	-0.549809
Sispe038Scf0033g03049	2.284	1.45796	2.37202	1.36048	2.04754	0	0.749917	0.822681	DOWN	-0.168401
Sispe038Scf0033g03009	1.751	0.105263	0.105651	0.100898	0.0620536	0.75	0.433354	0.906641	DOWN	-0.372214
Sispe038Scf0033g03043	1.809	11.7851	11.7408	12.2423	11.7573	0	0.506706	0.87611	UP	0.0287602
Sispe038Scf0033g03044	0.946	1.23397	1.21989	1.1535	1.18162	0	0.100082	0.880818	DOWN	-0.0715532
Sispe038Scf0033g03050	1.064	19.7828	23.0084	18.0794	20.2469	0	0.383544	0.887469	DOWN	-0.158981
Sispe038Scf0033g03051	0.92	70.5877	77.7225	50.3469	52.1962	0	0.0819648	0.886729	DOWN	-0.532388
Sispe038Scf0033g03017	1.29	0.00952538	0.0204866	0.0619066	0.064842	1	0.0565683	0.909477	UP	2.07836
Sispe038Scf0033g04013	0.297	0.0413728	0.0296608	0.0349914	0.0256033	0	0.561662	0.803994	DOWN	-0.229309
Sispe038Scf0033g04005	0.3	0.0955713	0.0293642	0.0346415	0.0253473	1	0.504271	0.877363	DOWN	-1.05842
Sispe038Scf0033g04001	1.084	0.0985156	0.333483	0.235334	0.159914	0.449446	0.902602	0.892877	DOWN	-0.128271
Sispe038Scf0033g04015	1.06	0.0347766	0.108038	0.049021	0.179344	0	0.638092	0.76401	UP	0.677199
Sispe038Scf0033g04012	3.941	2.88408	3.1361	4.00034	3.79534	0	0.0348306	0.956972	UP	0.372869
Sispe038Scf0033g05035	1.341	0.0458156	0.00656917	0.0387489	0.0510349	0	0.509381	0.876856	UP	0.777308
Sispe038Scf0033g05029	0.507	0.0242362	0.0173753	0.0204979	0.0149984	0	0.561662	0.803994	DOWN	-0.229309
Sispe038Scf0033g05003	0.377	0.0325935	0.0233667	0.0275662	0.0201703	0	0.561662	0.803994	DOWN	-0.229309
Sispe038Scf0033g05036	2.05	0.389611	0.373856	0.228127	0.382064	0	0.500318	0.919123	DOWN	-0.323305
Sispe038Scf0033g05013	3.212	0.386383	0.392193	0.727989	0.504263	0	0.291487	0.869622	UP	0.662389
Sispe038Scf0033g05015	2.531	3.20908	3.28215	2.66484	2.50268	0	0.0435954	0.936033	DOWN	-0.329021
Sispe038Scf0033g05008	1.454	0.0760589	0.0302932	0.0643274	0.0261492	0	0.81561	0.853269	DOWN	-0.23323
Sispe038Scf0033g05009	1.355	0.0453422	0.0585117	0.053688	0.0280598	0	0.545573	0.885791	DOWN	-0.345305
Sispe038Scf0033g05019	1.427	11.0822	22.3534	10.3051	13.7643	0	0.55492	0.888602	DOWN	-0.474189
Sispe038Scf0033g05006	0.931	0.145183	0.293326	0.622398	0.922958	0.0138249	0.121296	0.857517	UP	1.81726
Sispe038Scf0033g05020	2.688	0.690271	0.947126	0.998429	1.29848	0.00483197	0.239848	0.855105	UP	0.488292
Sispe038Scf0033g06013	2.099	0.193185	0.306372	0.410945	0.315181	0	0.269337	0.858984	UP	0.53957
Sispe038Scf0033g06014	2.428	4.65092	4.29941	4.86665	4.41908	0	0.618253	0.753519	UP	0.0530739
Sispe038Scf0033g06007	2.595	0.00473516	0.0169735	0.0040048	0.00293032	0	0.439301	0.907277	DOWN	-1.64628
Sispe038Scf0033g06001	2.301	1.2229	1.02985	1.46786	1.25249	0	0.248771	0.854812	UP	0.272107
Sispe038Scf0033g06002	1.229	0.689873	0.95332	1.37833	1.25602	0	0.121009	0.857839	UP	0.680947
Sispe038Scf0033g06011	0.702	1.41782	1.34272	1.1103	1.65732	0	0.991765	0.931941	UP	0.0037018
Sispe038Scf0033g06012	2.763	2.96631	2.62397	1.95211	2.13292	0	0.0919234	0.883527	DOWN	-0.452574
Sispe038Scf0033g06032	0.447	0.0274893	0.0197075	0.0232493	0.0170116	0	0.561662	0.837867	DOWN	-0.229309
Sispe038Scf0033g06016	1.31	0.0468998	0.0605216	0.0396659	0.00580473	0	0.291563	0.86923	DOWN	-1.24028
Sispe038Scf0033g07009	3.6	4.44748	3.45763	4.51783	3.96897	0	0.670594	0.781456	UP	0.102435
Sispe038Scf0033g07030	1.369	7.11773	8.4103	6.82456	7.03763	0	0.415957	0.89913	DOWN	-0.16372
Sispe038Scf0033g07003	2.028	37.463	22.7659	21.6612	13.1948	0	0.302045	0.871561	DOWN	-0.789049
Sispe038Scf0033g07004	1.832	0.203034	0.152199	0.255303	0.0479829	0.0865122	0.844643	0.866988	DOWN	-0.228088
Sispe038Scf0033g07012	1.14	0.126427	0.203604	0.264322	0.123001	0.13209	0.764463	0.828896	UP	0.230937
Sispe038Scf0033g07013	2.346	26.8853	23.8781	37.4899	33.1168	0	0.0776134	0.891003	UP	0.476016
Sispe038Scf0033g07007	4.097	9.33052	9.09738	9.47928	9.08531	0	0.799012	0.845193	UP	0.0106619
Sispe038Scf0033g07034	2.875	27.1014	23.9459	28.394	25.8093	0.000103187	0.522732	0.881636	UP	0.0865474
Sispe038Scf0033g08003	2.808	24.1748	26.0394	25.53	25.5173	0.00231054	0.732536	0.813762	UP	0.0237358
Sispe038Scf0033g08007	1.368	13.4464	17.2257	10.8103	11.6787	0	0.26255	0.855611	DOWN	-0.447713
Sispe038Scf0033g09011	1.758	2.73294	2.2399	1.42468	1.30197	0	0.120756	0.858216	DOWN	-0.866941
Sispe038Scf0033g09002	4.294	6.25261	4.68774	6.67257	5.89529	0	0.479067	0.911117	UP	0.20008
Sispe038Scf0033g09003	2.597	4.95389	5.13223	5.62241	6.73163	0	0.283139	0.866567	UP	0.292611
Sispe038Scf0033g09004	1.545	0.752727	0.552423	0.692777	0.862257	0.478548	0.443779	0.902218	UP	0.25273
Sispe038Scf0033g10001	0.669	0.0183673	0.065839	0.0776716	0.0113665	0.5	0.958628	0.918711	UP	0.0804942
Sispe038Scf0033g11010	2.436	0.0151327	0.0108488	0.0042662	0.00312159	1	0.125012	0.853963	DOWN	-1.81427
Sispe038Scf0033g11001	1.375	11.5728	12.3586	9.9692	12.4045	0	0.637209	0.76347	DOWN	-0.0971
Sispe038Scf0033g11016	1.031	37.8124	39.4999	27.3784	32.1712	0.0963675	0.137401	0.852779	DOWN	-0.376605
Sispe038Scf0033g11002	2.921	0.113581	0.202061	0.145871	0.189245	0.538462	0.86737	0.878217	UP	0.0863742
Sispe038Scf0033g11022	0.637	0.25077	0.207439	0.0163147	0.0119375	0	0.0615731	0.902303	DOWN	-4.01957
Sispe038Scf0033g11013	0.189	0.0650145	0.0466098	0.0549865	0.0402338	0	0.561662	0.837867	DOWN	-0.229309
Sispe038Scf0034g00001	0.318	0.193203	0.193914	0.424849	0.263038	0.333333	0.314215	0.874535	UP	0.829399
Sispe038Scf0034g00003	0.231	0.0531937	0.0381353	0.044989	0.0329186	0	0.561662	0.861897	DOWN	-0.229309
Sispe038Scf0034g01004	5.624	1.03782	0.972715	1.22514	1.02624	0.459215	0.428177	0.904085	UP	0.163236
Sispe038Scf0034g01010	0.309	0.0397661	0.0285089	0.0336325	0.024609	0	0.561662	0.803994	DOWN	-0.229309
Sispe038Scf0035g00014	1.344	0.00914266	1.30032	0.00773248	1.00195	0.989868	0.87198	0.879176	DOWN	-0.375074
Sispe038Scf0035g00005	1.851	0.00663843	0.00475919	0.0168435	0.00821631	1	0.349581	0.886336	UP	1.13664
Sispe038Scf0035g00001	2.394	0.0667254	0.121431	0.195347	0.098467	0.0454545	0.464503	0.910206	UP	0.642972
Sispe038Scf0035g00002	1.343	37.4671	35.0862	14.3544	18.1583	0	0.0206525	0.971941	DOWN	-1.15803
Sispe038Scf0035g00030	2.257	4.75088	5.37692	4.224	4.16434	0.864885	0.217245	0.851792	DOWN	-0.271865
Sispe038Scf0035g00027	1.848	2.13619	2.0784	2.38623	2.50061	0.37472	0.0625842	0.897931	UP	0.21351
Sispe038Scf0035g00028	1.119	0.603107	0.830717	0.940364	0.957683	0.0852466	0.288703	0.86771	UP	0.404648
Sispe038Scf0036g00001	0.471	0.0260886	0.0187033	0.0220647	0.0161448	0	0.561662	0.861897	DOWN	-0.229309
Sispe038Scf0037g00006	0.249	0.0493483	0.0353785	0.0417368	0.0305389	0	0.561662	0.803994	DOWN	-0.229309
Sispe038Scf0037g00007	0.993	0.0123744	0.00887135	0.0104657	0.0076578	0	0.561662	0.803994	DOWN	-0.229309
Sispe038Scf0037g01012	2.882	3.00585	2.86408	3.06869	2.81529	0.0042735	0.966804	0.921186	UP	0.00345207
Sispe038Scf0037g01007	3.276	1.91668	2.15929	1.37995	1.5018	0	0.0807359	0.886854	DOWN	-0.500194
Sispe038Scf0037g02008	0.303	0.0405536	0.0290734	0.102896	0.0250963	1	0.589296	0.741685	UP	0.878334
Sispe038Scf0037g02016	3.221	0.0665829	0.11042	0.0935676	0.0118041	0.288869	0.541294	0.890853	DOWN	-0.748289
Sispe038Scf0037g02004	1.24	0.669863	0.928503	0.645132	0.667296	0.109583	0.467195	0.91049	DOWN	-0.284359
Sispe038Scf0037g02019	0.858	0.615733	0.540166	0.367677	0.576784	0.344569	0.488447	0.914108	DOWN	-0.291453
Sispe038Scf0037g02017	3.071	0.0892613	0.130793	0.0372247	0.0550647	0.2	0.160526	0.84958	DOWN	-1.25362
Sispe038Scf0037g02006	1.514	2.79246	4.21913	2.2461	3.05882	0.131598	0.431014	0.905523	DOWN	-0.402409
Sispe038Scf0037g02021	1.072	0.501763	0.198539	0.32947	0.511001	0.296154	0.737293	0.816644	UP	0.263221
Sispe038Scf0037g03001	2.901	0.0221866	0.0224105	0.00358237	0.0151029	0.373047	0.266232	0.857218	DOWN	-1.25504
Sispe038Scf0037g03050	3.119	12.9977	15.9771	10.0653	10.4349	0.0641785	0.210696	0.847068	DOWN	-0.499159
Sispe038Scf0037g03036	0.819	4.87609	6.05569	3.76869	4.52166	0	0.221664	0.850755	DOWN	-0.399022
Sispe038Scf0037g03010	0.369	0.0333001	0.0238733	0.0281638	0.0206076	0	0.561662	0.881173	DOWN	-0.229309
Sispe038Scf0037g03011	0.714	0.0172097	0.0123379	0.0145553	0.0106501	0	0.561662	0.861897	DOWN	-0.229309
Sispe038Scf0037g03030	1.65	15.6613	21.1902	17.1003	16.9364	0.00162186	0.70021	0.797764	DOWN	-0.114632
Sispe038Scf0037g03038	1.392	0.0088274	0.00632849	0.00746584	0.00546278	0	0.561662	0.837867	DOWN	-0.229309
Sispe038Scf0037g03031	1.58	0.0388852	0.0278774	0.190748	0.110694	0	0.20373	0.844943	UP	2.17477
Sispe038Scf0037g03032	2.97	4.1166	3.56226	3.95753	4.05301	0	0.656317	0.774434	UP	0.0610075
Sispe038Scf0037g03033	3.51	0.0385086	0.0577245	0.162845	0.119154	0	0.105886	0.880908	UP	1.55108
Sispe038Scf0037g03019	1.796	2.30566	3.16677	2.74856	2.40912	0.000976226	0.780471	0.83723	DOWN	-0.0854574
Sispe038Scf0037g03039	1.475	5.67318	6.89434	4.78405	4.58314	0.00118843	0.224463	0.85254	DOWN	-0.424012
Sispe038Scf0037g03034	2.772	4.84506	4.73831	5.38743	6.02136	0	0.204644	0.845604	UP	0.251541
Sispe038Scf0037g04024	0.792	0.0155148	0.0111228	0.0656089	0.00960125	0	0.54473	0.892574	UP	1.49746
Sispe038Scf0037g04025	1.098	0.011191	0.008023	0.00946489	0.00692549	0	0.561662	0.837867	DOWN	-0.229309
Sispe038Scf0037g04008	1.342	6.01568	5.02167	6.69856	7.50787	0	0.137065	0.853373	UP	0.36415
Sispe038Scf0037g04036	1.4	8.06602	10.9172	8.20262	7.62049	0	0.46266	0.908715	DOWN	-0.262691
Sispe038Scf0037g04009	1.716	14.93	18.9173	12.7725	11.8007	0	0.243631	0.855345	DOWN	-0.461955
Sispe038Scf0037g04003	6.997	1.95108	2.09876	2.32742	2.1616	0.00503018	0.188238	0.845499	UP	0.148539
Sispe038Scf0037g04029	6.926	1.57299	1.49165	1.73753	1.66057	0.0215821	0.097044	0.880603	UP	0.149011
Sispe038Scf0037g04005	3.778	8.3165	4.7777	8.54118	5.37607	0	0.878504	0.88247	UP	0.0879458
Sispe038Scf0037g04006	2.275	4.84488	5.14615	4.10673	4.36197	0	0.063808	0.897479	DOWN	-0.238493
Sispe038Scf0037g04032	2.903	21.0326	18.2467	20.7527	19.3445	0	0.825126	0.857855	UP	0.0297305
Sispe038Scf0037g05001	3.357	8.08567	6.91987	8.99936	7.63138	0	0.463374	0.90932	UP	0.148357
Sispe038Scf0037g05020	1.972	19.1856	16.8278	17.3752	15.3511	0	0.403188	0.893956	DOWN	-0.138084
Sispe038Scf0037g05039	2.318	1.63801	1.84318	1.42123	1.53199	0	0.188729	0.844995	DOWN	-0.237291
Sispe038Scf0037g05017	5.246	7.18385	5.91258	8.26681	7.1331	0	0.31035	0.87296	UP	0.233749
Sispe038Scf0037g05003	4.411	16.7337	13.3667	15.2647	13.2517	0	0.732971	0.814003	DOWN	-0.0779863
Sispe038Scf0037g05011	1.519	5.21764	6.5475	5.32964	5.73193	0	0.690801	0.792634	DOWN	-0.0889617
Sispe038Scf0037g05035	1.619	0.0683074	0.00544117	0.00641906	0.0140905	0	0.551678	0.886748	DOWN	-1.84632
Sispe038Scf0037g05008	0.612	0.020078	0.0143942	0.0169811	0.0124252	0	0.561662	0.803994	DOWN	-0.229309
Sispe038Scf0037g05013	2.46	4.85016	4.7305	5.2596	4.70162	0	0.617817	0.753371	UP	0.0561968
Sispe038Scf0037g05037	1.897	15.0595	17.6787	14.977	14.5702	0.02581	0.434152	0.906672	DOWN	-0.147959
Sispe038Scf0037g06069	6.157	0.920212	0.742612	1.43162	1.25384	0.00809678	0.0554137	0.913646	UP	0.691532
Sispe038Scf0037g06070	1.19	95.9992	133.494	73.0528	92.9309	0	0.308779	0.872633	DOWN	-0.467407
Sispe038Scf0037g06010	2.615	14.7688	16.1127	13.7864	13.705	0	0.239208	0.854185	DOWN	-0.167761
Sispe038Scf0037g06001	2.354	3.2729	3.50649	4.12784	4.49985	0	0.0696937	0.887399	UP	0.347819
Sispe038Scf0037g06072	0.872	4.72063	5.5866	3.39662	4.05499	0	0.128315	0.852268	DOWN	-0.468034
Sispe038Scf0037g06063	2.339	4.56522	5.63807	4.03879	4.8148	0	0.424112	0.903048	DOWN	-0.2047
Sispe038Scf0037g06064	3.218	1.80612	1.48098	2.07009	1.99675	0	0.238355	0.853588	UP	0.307092
Sispe038Scf0037g06012	5.674	2.99072	3.83949	2.75288	2.98191	0	0.410002	0.895941	DOWN	-0.252191
Sispe038Scf0037g06065	1.114	2.59212	5.2903	2.45351	2.78717	0.00813831	0.505276	0.87639	DOWN	-0.588883
Sispe038Scf0037g06074	0.587	0.27213	0.375181	0.230157	0.591821	0.0153327	0.714341	0.804265	UP	0.344638
Sispe038Scf0037g06005	2.473	0.809765	0.845791	0.490766	0.791885	0.10177	0.430322	0.905428	DOWN	-0.368187
Sispe038Scf0037g06032	1.618	21.105	29.6649	15.5387	20.1547	0.114466	0.295935	0.868776	DOWN	-0.508317
Sispe038Scf0037g06014	10.862	5.53615	5.21236	5.63251	5.35582	0.00305548	0.631281	0.76087	UP	0.0318365
Sispe038Scf0037g06067	2.891	3.1495	2.69062	2.94411	2.70132	0	0.753341	0.824472	DOWN	-0.0489153
Sispe038Scf0037g06068	3.543	96.7377	107.081	73.2048	83.3456	0	0.0825031	0.88741	DOWN	-0.38066
Sispe038Scf0037g06037	3.097	1.54341	1.55591	1.77514	2.06494	0	0.236861	0.853602	UP	0.309186
Sispe038Scf0037g06078	2.741	5.26745	5.76249	6.66922	7.02715	0	0.0574541	0.910647	UP	0.312368
Sispe038Scf0037g07034	2.162	0.585401	0.232251	0.216309	0.0879301	0	0.365873	0.889714	DOWN	-1.42628
Sispe038Scf0037g07042	2.778	0.632522	0.643729	0.26561	0.418805	0	0.1596	0.850172	DOWN	-0.898968
Sispe038Scf0037g07002	2.676	12.8433	13.362	12.5323	12.2162	0	0.164394	0.846326	DOWN	-0.0825236
Sispe038Scf0037g07027	1.018	0.543171	0.424021	0.724818	0.799262	0	0.0768908	0.889087	UP	0.656064
Sispe038Scf0037g07035	3.708	2.33626	3.13836	2.29542	2.76236	0	0.706469	0.800174	DOWN	-0.114252
Sispe038Scf0037g07037	2.64	7.78689	8.95941	8.33365	7.23262	0	0.53977	0.889827	DOWN	-0.105419
Sispe038Scf0037g07044	2.774	0.465109	0.435064	0.887892	0.803183	0	0.0448341	0.936888	UP	0.909666
Sispe038Scf0037g07055	2.151	0.302766	0.487355	0.652246	0.682292	0	0.200431	0.84397	UP	0.756194
Sispe038Scf0037g07045	2.683	2.27618	2.55774	3.14911	3.04678	0	0.0988773	0.881527	UP	0.358117
Sispe038Scf0037g07040	4.232	119.381	149.221	77.3279	91.9518	0.00083654	0.138949	0.850137	DOWN	-0.666064
Sispe038Scf0037g07046	1.823	21.4723	29.1822	15.1392	19.1309	0.00030053	0.240138	0.85505	DOWN	-0.563736
Sispe038Scf0037g07024	5.772	4.51456	3.72879	4.97975	4.51018	0.0831195	0.330865	0.877276	UP	0.203167
Sispe038Scf0037g07015	2.536	0.0629892	0.086842	0.135233	0.110944	0	0.105501	0.882951	UP	0.716361
Sispe038Scf0037g07016	3.113	0.00394723	0.0481071	0.0300456	0.0268699	0	0.930239	0.905894	UP	0.128806
Sispe038Scf0037g08001	2.23	8.35897	12.9216	11.3758	13.8546	0	0.545827	0.88569	UP	0.24563
Sispe038Scf0037g08066	1.016	38.7378	45.9451	35.5451	34.0168	0	0.272216	0.860895	DOWN	-0.283775
Sispe038Scf0037g08003	1.92	5.75348	5.02403	5.4831	5.13679	0	0.869328	0.877765	DOWN	-0.0212539
Sispe038Scf0037g08004	2.448	1.45064	1.32787	1.53255	2.00977	0.0217391	0.343426	0.883464	UP	0.350386
Sispe038Scf0037g08069	2.479	2.63202	1.88694	3.14834	2.54291	0.045283	0.350865	0.887315	UP	0.332755
Sispe038Scf0037g08011	0.538	0.0228397	0.0818704	0.405653	0.127208	0	0.358807	0.88743	UP	2.34736
Sispe038Scf0037g08012	4.343	28.5054	24.9876	35.8353	33.4651	3.67827e-05	0.0793542	0.888228	UP	0.373513
Sispe038Scf0037g08013	1.325	8.67097	11.1229	7.64728	8.69461	0	0.373376	0.891191	DOWN	-0.276482
Sispe038Scf0037g08014	1.222	0.0904989	0.00720888	0.00850446	0.0933412	0	0.975398	0.925125	UP	0.0598391
Sispe038Scf0037g08015	3.693	10.7705	10.4313	10.8483	10.2522	0	0.899162	0.891257	DOWN	-0.00690919
Sispe038Scf0037g08070	1.305	5.01867	5.85259	5.77359	6.50872	0	0.333754	0.877735	UP	0.176063
Sispe038Scf0037g08071	1.105	14.6897	25.3754	13.8159	16.4952	0	0.524961	0.882164	DOWN	-0.402501
Sispe038Scf0037g08072	0.258	0.0476269	0.0341444	0.0402808	0.0294736	0	0.561662	0.803994	DOWN	-0.229309
Sispe038Scf0037g08053	2.632	0.0980404	0.0642611	0.146095	0.144695	0.4	0.16313	0.846694	UP	0.8413
Sispe038Scf0037g08017	2.902	3.59486	4.13143	3.5489	3.63964	0	0.496587	0.917487	DOWN	-0.104076
Sispe038Scf0037g08007	1.529	6.06752	4.33837	5.81135	4.67989	0	0.971332	0.923484	UP	0.0117835
Sispe038Scf0037g08008	1.954	4.89874	3.71936	4.90903	3.87993	0	0.923209	0.90237	UP	0.0283205
Sispe038Scf0037g08009	2.644	1.00849	0.789634	0.711435	1.04399	0	0.92572	0.903641	DOWN	-0.0346658
Sispe038Scf0037g08057	3.431	3.96459	4.00281	4.37083	4.41713	0	0.00609231	1.0889	UP	0.141418
Sispe038Scf0037g08010	4.506	0.554223	0.550484	0.427773	0.603687	0.00257617	0.748825	0.822154	DOWN	-0.0989764
Sispe038Scf0037g08018	7.484	22.6623	18.4594	26.4068	25.9301	0.00155267	0.224526	0.852199	UP	0.347927
Sispe038Scf0037g09059	3.45	14.3571	11.4316	11.5823	9.78847	0	0.348596	0.885576	DOWN	-0.271097
Sispe038Scf0037g09002	1.099	3.18654	2.92573	3.57232	3.25894	0.00735837	0.223988	0.852663	UP	0.160444
Sispe038Scf0037g09060	4.035	1.17244	1.06759	1.57169	1.44923	0.00201496	0.0419721	0.934623	UP	0.43147
Sispe038Scf0037g09061	4.174	4.8309	4.72115	5.45517	5.755	0.00125438	0.0837198	0.888551	UP	0.230925
Sispe038Scf0037g09062	2.061	2.12844	1.84221	5.73325	4.95509	0	0.0480868	0.928094	UP	1.42859
Sispe038Scf0037g09011	1.723	0.0927107	0.0255637	0.0542844	0.0573735	0	0.937485	0.909026	DOWN	-0.0830525
Sispe038Scf0037g09051	2.222	1.22214	1.24091	1.12717	1.27649	0	0.759161	0.826374	DOWN	-0.0352067
Sispe038Scf0037g09004	5.89	0.88076	0.723433	1.18689	1.02847	0.024669	0.111565	0.866175	UP	0.465697
Sispe038Scf0037g09053	5.347	2.83509	2.52449	2.58319	2.49519	0.0271062	0.527015	0.883494	DOWN	-0.0777515
Sispe038Scf0037g09055	1.126	74.3048	100.258	67.1079	72.9557	0	0.403039	0.893922	DOWN	-0.317664
Sispe038Scf0037g09006	1.646	2.29182	2.24245	2.96115	3.3586	0	0.134838	0.854553	UP	0.478997
Sispe038Scf0037g09027	2.845	0.375758	0.263194	0.347024	0.457053	0	0.404286	0.893797	UP	0.331626
Sispe038Scf0037g09058	1.804	2.58151	3.43287	2.69029	3.14031	0	0.871002	0.878611	DOWN	-0.0447741
Sispe038Scf0037g09013	1.723	0.377974	0.342554	0.778077	1.08127	0	0.161508	0.848495	UP	1.36767
Sispe038Scf0037g10031	0.801	0.0153405	0.0109978	0.0129743	0.00949337	0	0.561662	0.837867	DOWN	-0.229309
Sispe038Scf0037g10013	2.292	4.79822	7.46019	5.50002	6.30697	0	0.894329	0.889511	DOWN	-0.0541313
Sispe038Scf0037g10021	0.543	0.0226293	0.0162233	0.0956948	0.014004	0	0.54473	0.892574	UP	1.49746
Sispe038Scf0037g10004	7.977	0.180205	0.0887651	0.113566	0.0963004	0.350129	0.63396	0.761995	DOWN	-0.357968
Sispe038Scf0037g10045	0.225	0.0546122	0.0391522	0.0461887	0.0337964	0	0.561662	0.881173	DOWN	-0.229309
Sispe038Scf0037g10005	2.352	0.0712889	0.151259	0.116772	0.0736641	0.367361	0.766186	0.829934	DOWN	-0.224811
Sispe038Scf0037g10034	1.797	1.12826	0.955929	1.15086	0.622046	0	0.661526	0.776599	DOWN	-0.233366
Sispe038Scf0037g10024	0.904	16.8413	5.89557	20.8424	3.79368	0	0.93514	0.907642	UP	0.115741
Sispe038Scf0037g10008	0.649	140.766	252.094	134.389	118.155	0.00922988	0.423802	0.902903	DOWN	-0.637482
Sispe038Scf0037g10039	2.077	0.504	0.863485	0.93831	0.99499	0.00290248	0.355375	0.887697	UP	0.49954
Sispe038Scf0037g10009	3.035	0.171935	0.229302	0.10615	0.0776705	0.8	0.116348	0.863789	DOWN	-1.12616
Sispe038Scf0037g10016	0.99	2.27137	3.37243	1.75307	2.77284	0	0.534374	0.887024	DOWN	-0.318458
Sispe038Scf0037g10036	3.027	45.4162	36.3192	45.1061	39.4708	0.0019927	0.819724	0.855495	UP	0.0492999
Sispe038Scf0037g10041	2.635	6.6126	7.50252	9.07123	10.0077	0.00228847	0.0618027	0.901735	UP	0.434741
Sispe038Scf0037g10027	2.097	46.8696	48.5644	36.2296	36.7358	0.126063	0.0333092	0.955811	DOWN	-0.387292
Sispe038Scf0037g11051	2.8	1.50668	1.34489	2.53705	1.86689	0.0974982	0.244857	0.855625	UP	0.627039
Sispe038Scf0037g11019	2.705	2.26676	2.10054	2.35511	1.95938	0	0.917902	0.900273	DOWN	-0.0175517
Sispe038Scf0037g11061	2.519	1.28292	0.842807	0.862256	0.516204	0	0.3198	0.87593	DOWN	-0.624899
Sispe038Scf0037g11027	2.574	2.86905	3.06989	3.67006	3.21125	0	0.255376	0.852742	UP	0.212478
Sispe038Scf0037g11036	2.494	0.0837576	0.144819	0.237518	0.118911	0	0.466751	0.910206	UP	0.640934
Sispe038Scf0037g11037	2.722	12.7978	11.764	15.1229	12.4846	0	0.442295	0.901437	UP	0.168641
Sispe038Scf0037g11022	1.914	151.551	170.068	102.008	118.151	5.93914e-05	0.0556408	0.912912	DOWN	-0.54681
Sispe038Scf0037g11055	0.797	14.2303	17.9169	6.14159	6.82183	0	0.111358	0.865968	DOWN	-1.31025
Sispe038Scf0037g11063	2.091	0.0881473	0.113749	0.134192	0.0472762	0	0.854494	0.872144	DOWN	-0.153897
Sispe038Scf0037g11023	0.795	0.355494	0.387829	0.11765	0.258256	0	0.218601	0.852532	DOWN	-0.983617
Sispe038Scf0037g11024	2.344	5.19503	4.69401	4.46468	4.39577	0	0.283756	0.866797	DOWN	-0.158451
Sispe038Scf0037g11059	1.631	2.52384	1.92821	2.61882	2.67149	0	0.391867	0.889516	UP	0.248883
Sispe038Scf0037g11064	2.214	0.0277501	0.0437678	0.0422457	0.0309114	0	0.941765	0.910679	UP	0.032695
Sispe038Scf0037g11032	2.832	3.05892	0.401269	3.30636	0.373228	0	0.960878	0.918692	UP	0.0886933
Sispe038Scf0037g11060	0.728	0.354454	0.181509	0.157029	0.15668	0	0.420975	0.900994	DOWN	-0.772709
Sispe038Scf0037g11033	1.551	0.261441	0.141993	0.154111	0.132375	0	0.503808	0.877375	DOWN	-0.49387
Sispe038Scf0037g11048	2.02	0.346733	0.396853	0.632808	0.372681	0	0.494397	0.917121	UP	0.435326
Sispe038Scf0037g12043	4.465	6.58557	5.39998	7.14321	6.27239	0	0.441264	0.900976	UP	0.162616
Sispe038Scf0037g12044	2.169	226.125	249.774	176.298	174.616	0	0.117559	0.862866	DOWN	-0.439539
Sispe038Scf0037g12045	0.456	0.134734	0.0965927	0.250695	0.150083	0	0.318323	0.875668	UP	0.792872
Sispe038Scf0037g12046	1.761	7.64058	8.52912	5.65949	8.12237	0	0.50281	0.882452	DOWN	-0.230523
Sispe038Scf0037g12056	1.829	3.23149	4.26254	2.44896	2.78973	0	0.249225	0.854451	DOWN	-0.516537
Sispe038Scf0037g12003	1.728	2.99371	3.69601	2.3395	2.60954	0	0.2124	0.847031	DOWN	-0.434797
Sispe038Scf0037g12004	4.083	55.7026	46.9158	53.8509	49.5343	0	0.946943	0.913347	UP	0.0107406
Sispe038Scf0037g12005	1.113	3.11243	2.90476	2.81887	3.09497	0.00326664	0.79496	0.844202	DOWN	-0.0249932
Sispe038Scf0037g12013	1.22	3.66701	4.39741	3.49346	3.7834	0.00298099	0.465815	0.910442	DOWN	-0.148254
Sispe038Scf0037g12073	1.364	1.05401	0.8848	1.56192	1.29896	0	0.118205	0.860467	UP	0.561286
Sispe038Scf0037g12006	1.843	5.56715	5.5494	7.87751	7.39789	0	0.0727503	0.888606	UP	0.458502
Sispe038Scf0037g12007	6.126	6.89405	7.64015	8.0293	8.14416	0	0.265715	0.85695	UP	0.154176
Sispe038Scf0037g12051	1.168	0.178845	0.505325	0.115669	0.214844	0	0.466502	0.91025	DOWN	-1.04965
Sispe038Scf0037g12052	3.385	0.620739	0.585549	0.475873	0.58632	0	0.403814	0.893988	DOWN	-0.183528
Sispe038Scf0037g12074	2.651	17.4884	13.8058	18.9777	15.2916	0.000875477	0.625615	0.757546	UP	0.131021
Sispe038Scf0037g12075	2.115	16.5289	15.0236	11.4636	9.00638	0	0.082015	0.886416	DOWN	-0.624243
Sispe038Scf0037g12053	3.322	4.38319	5.12591	3.81974	3.71511	0	0.223397	0.852441	DOWN	-0.33573
Sispe038Scf0037g12054	1.368	0.0269468	0.0321976	0.00759682	0.0500276	0	0.977246	0.92625	DOWN	-0.0375604
Sispe038Scf0037g12060	2.781	1.32112	1.55532	1.60315	1.90583	0	0.247878	0.854541	UP	0.28677
Sispe038Scf0037g12012	3.421	12.6972	13.7379	16.4195	13.9703	0	0.328473	0.875702	UP	0.201133
Sispe038Scf0037g13048	5.556	267.745	204.86	173.247	163.981	0	0.271204	0.860123	DOWN	-0.486907
Sispe038Scf0037g13058	2.319	2.66526	2.57174	2.33483	2.78394	0	0.836769	0.863575	DOWN	-0.0329425
Sispe038Scf0037g13026	0.997	0.0123247	0.00883576	0.0104237	0.00762707	0	0.561662	0.754587	DOWN	-0.229309
Sispe038Scf0037g13003	1.233	0.00996572	0.00714457	0.00842859	0.00616723	0	0.561662	0.861897	DOWN	-0.229309
Sispe038Scf0037g13052	2.877	2.34479	2.6241	3.29076	2.97877	0	0.0912688	0.881522	UP	0.335435
Sispe038Scf0037g13053	1.799	16.2766	14.088	15.0948	15.1619	0	0.968634	0.921936	DOWN	-0.00513739
Sispe038Scf0037g13059	2.1	4.60497	3.49434	4.26091	3.95056	0	0.936606	0.908462	UP	0.0198403
Sispe038Scf0037g13054	1.317	4.97294	4.91633	5.67363	5.5025	0	0.0610726	0.899677	UP	0.176486
Sispe038Scf0037g13060	0.827	1.23323	0.713688	1.14355	0.763178	0	0.956356	0.917449	DOWN	-0.0300963
Sispe038Scf0037g13015	1.625	6.90382	7.2263	5.60873	5.8447	0	0.026868	0.952342	DOWN	-0.302994
Sispe038Scf0037g13055	2.079	5.61147	4.84058	3.33744	2.97506	0.414986	0.074723	0.888479	DOWN	-0.727502
Sispe038Scf0037g13056	4.018	0.494814	0.696716	0.400313	0.570318	0.700855	0.492901	0.91637	DOWN	-0.295822
Sispe038Scf0037g13016	0.974	0.340625	0.280377	0.288087	0.303957	0.103683	0.715317	0.804663	DOWN	-0.0688943
Sispe038Scf0037g13024	1.198	0.202646	0.0808863	0.0735807	0.190835	0.44951	0.920301	0.901232	DOWN	-0.100704
Sispe038Scf0037g14043	4.698	0.159794	0.282358	0.0692917	0.159121	0.505289	0.305108	0.872159	DOWN	-0.9529
Sispe038Scf0037g14044	2.094	5.33925	5.81266	4.99147	4.16279	0.927573	0.20326	0.845396	DOWN	-0.284775
Sispe038Scf0037g14001	1.149	0.0106943	0.00766689	0.00904478	0.0110302	1	0.688971	0.79148	UP	0.128738
Sispe038Scf0037g14038	0.222	0.0553502	0.0396813	0.0468129	0.0342531	0	0.561662	0.837867	DOWN	-0.229309
Sispe038Scf0037g14046	2.472	2.62954	3.13242	2.96387	2.98077	0	0.778177	0.836131	UP	0.045031
Sispe038Scf0037g14031	6.374	4.31213	3.46158	4.65259	4.54313	0.00450431	0.339581	0.881331	UP	0.242359
Sispe038Scf0037g14004	3.337	8.15178	8.70086	9.66456	8.99496	0.643719	0.177077	0.846634	UP	0.146937
Sispe038Scf0037g14039	4.034	2.80811	2.8132	2.61684	2.16753	0.67098	0.313622	0.873971	DOWN	-0.23258
Sispe038Scf0037g14005	1.866	0.138286	0.287977	0.172651	0.143072	0.00318391	0.593626	0.741195	DOWN	-0.433086
Sispe038Scf0037g14054	3.814	7.26484	8.80077	6.81948	7.62792	0.0143529	0.475352	0.909508	DOWN	-0.153166
Sispe038Scf0037g14006	2.292	0.112584	0.16527	0.158698	0.163033	0.00291295	0.557462	0.889874	UP	0.211531
Sispe038Scf0037g14028	1.394	0.969166	0.527592	0.812673	0.703391	0.466587	0.972414	0.923885	UP	0.0184891
Sispe038Scf0037g14015	2.888	1.93483	1.72764	2.38859	2.26061	0.113763	0.0750965	0.888518	UP	0.344166
Sispe038Scf0037g14057	0.736	63.123	72.4226	54.713	46.3766	0.00662452	0.111524	0.866658	DOWN	-0.423143
Sispe038Scf0037g14052	0.285	0.0431149	0.0309097	0.0364648	0.0266814	0	0.561662	0.728742	DOWN	-0.229309
Sispe038Scf0037g15070	0.36	0.0341326	0.0244702	0.0288679	0.0211228	0	0.561662	0.861897	DOWN	-0.229309
Sispe038Scf0037g15026	0.303	0.0405536	0.0290734	0.0342985	0.0250963	0	0.561662	0.803994	DOWN	-0.229309
Sispe038Scf0037g15027	0.372	0.0330315	0.0236808	0.0279367	0.0204414	0	0.561662	0.837867	DOWN	-0.229309
Sispe038Scf0037g15002	0.264	0.0465444	0.0333684	0.0393654	0.0288038	0	0.561662	0.751372	DOWN	-0.229309
Sispe038Scf0037g15030	0.381	0.0322513	0.115607	0.136384	0.0199585	0	0.958628	0.918711	UP	0.0804942
Sispe038Scf0037g15012	0.189	0.0650145	0.0466098	0.0549865	0.0402338	0	0.561662	0.837867	DOWN	-0.229309
Sispe038Scf0037g15031	0.399	0.0307963	0.0220783	0.0260463	0.0571744	0	0.502498	0.888962	UP	0.654365
Sispe038Scf0037g15051	2.769	1.61085	1.5557	2.02294	1.8372	0	0.143432	0.847325	UP	0.285743
Sispe038Scf0037g15052	3.381	3.40539	3.00937	2.89243	3.25894	0	0.673982	0.783177	DOWN	-0.0604876
Sispe038Scf0037g15059	1.862	302.818	396.374	168.294	158.663	0.00557904	0.153531	0.850049	DOWN	-1.09659
Sispe038Scf0037g15015	0.759	0.0161894	0.0348192	0.0136923	0.0100187	0	0.374389	0.88363	DOWN	-1.10518
Sispe038Scf0037g15053	1.172	0.45083	0.308174	0.168478	0.356852	0.555556	0.433418	0.906662	DOWN	-0.530881
Sispe038Scf0037g15054	1.868	40.3693	46.607	51.4783	51.2225	0	0.239929	0.854759	UP	0.239752
Sispe038Scf0037g15055	1.454	0.0760589	0.0545277	0.0929174	0.0784477	0	0.2735	0.861548	UP	0.392066
Sispe038Scf0037g15009	3.63	10.5019	8.06187	10.2241	7.6636	0.263403	0.866087	0.877605	DOWN	-0.053525
Sispe038Scf0037g15061	1.518	9.59478	13.3247	5.73066	9.64851	0.292402	0.298298	0.869484	DOWN	-0.575594
Sispe038Scf0037g15039	1.02	1.39351	1.14183	0.384977	0.340637	0.194483	0.0800802	0.888657	DOWN	-1.8049
Sispe038Scf0037g15018	1.762	0.174344	0.0449962	0.147453	0.176942	0.333333	0.563273	0.726317	UP	0.564582
Sispe038Scf0037g15058	1.805	7.85506	7.26008	7.4291	6.199	0.657182	0.425235	0.903837	DOWN	-0.14941
Sispe038Scf0037g15020	1.136	0.0540833	0.404496	0.115878	0.0133877	1	0.51443	0.879063	DOWN	-1.82683
Sispe038Scf0037g15064	0.258	0.0476269	0.0341444	0.0402808	0.0294736	0	0.561662	0.803994	DOWN	-0.229309
Sispe038Scf0037g15047	0.981	0.0125257	0.00897987	0.0105937	0.00775147	0	0.561662	0.837867	DOWN	-0.229309
Sispe038Scf0037g15067	1.427	0.0373138	0.179025	0.211199	0.142313	1	0.504247	0.877457	UP	0.708467
Sispe038Scf0037g16036	1.735	2.32277	1.5151	4.51174	2.05953	0.272105	0.456015	0.908407	UP	0.775865
Sispe038Scf0037g16037	2.248	1.35277	1.12938	1.81846	1.30908	0.568247	0.409096	0.895592	UP	0.333445
Sispe038Scf0037g16100	0.487	1.26157	1.9355	1.10967	1.65512	1	0.669376	0.780876	DOWN	-0.209585
Sispe038Scf0037g16055	1.151	0.0106757	0.00765357	0.00902907	0.0066066	0	0.561662	0.881173	DOWN	-0.229309
Sispe038Scf0037g16024	0.479	0.0256529	0.0183909	0.0216961	0.0158751	0	0.561662	0.751372	DOWN	-0.229309
Sispe038Scf0037g16103	1.026	1.27879	1.49278	1.28425	1.26813	0.157313	0.491751	0.916362	DOWN	-0.11886
Sispe038Scf0037g16038	1.044	7.63864	7.92214	5.246	5.70314	0.515923	0.0223954	0.95742	DOWN	-0.507096
Sispe038Scf0037g16063	3.302	4.13838	3.14438	3.67283	3.19806	0.626063	0.756289	0.825735	DOWN	-0.0839879
Sispe038Scf0037g16089	5.816	8.22761	9.41938	8.24304	7.55534	0.0465602	0.338262	0.880424	DOWN	-0.159645
Sispe038Scf0037g16043	1.814	0.00677383	0.00485626	0.0171871	0.00419195	1	0.589296	0.741685	UP	0.878334
Sispe038Scf0037g16044	1.496	265.296	169.66	266.283	187.887	0.990034	0.891279	0.88874	UP	0.0623597
Sispe038Scf0037g16057	4.344	1.4755	1.15944	1.40278	1.38296	0.497742	0.716591	0.805287	UP	0.0802881
Sispe038Scf0037g16106	0.789	1.21103	1.3496	0.964378	1.1309	0.883214	0.168941	0.848289	DOWN	-0.289362
Sispe038Scf0037g16092	6.02	5.29679	4.32122	5.49488	5.20294	0	0.459422	0.908569	UP	0.153506
Sispe038Scf0037g16093	1.431	4.31917	3.50277	2.85411	2.53473	0	0.171437	0.84653	DOWN	-0.537551
Sispe038Scf0037g16081	2.958	0.461102	0.533082	0.621861	0.578412	0	0.160375	0.849584	UP	0.271778
Sispe038Scf0037g16094	3.984	1.62541	2.05417	1.46861	1.50977	0	0.347394	0.884529	DOWN	-0.305012
Sispe038Scf0037g16050	1.146	0.0536114	0.00768696	0.00906846	0.00663542	0	0.502006	0.907099	DOWN	-1.96473
Sispe038Scf0037g16051	2.169	0.198281	0.207133	0.0622876	0.108681	0	0.114185	0.864346	DOWN	-1.24566
Sispe038Scf0037g16097	2.356	9.11149	10.4881	5.92405	5.71606	0.000713267	0.102676	0.88126	DOWN	-0.751719
Sispe038Scf0037g16059	1.785	2.18167	2.36404	2.62752	3.93767	0.942261	0.362553	0.88878	UP	0.53033
Sispe038Scf0037g16084	1.272	0.0193203	0.0300106	0.00817017	0.0298907	1	0.701593	0.798312	DOWN	-0.374183
Sispe038Scf0037g16098	0.384	0.0639986	0.0229408	0.0270637	0.0990129	1	0.693387	0.793894	UP	0.536219
Sispe038Scf0037g16076	1.272	0.0193203	0.0300106	0.00817017	0.0298907	1	0.701593	0.798312	DOWN	-0.374183
Sispe038Scf0037g16054	0.95	5.97341	6.47442	5.55294	3.65439	0.968417	0.323868	0.876076	DOWN	-0.435039
Sispe038Scf0038g00017	0.216	0.170663	0.0407836	0.0481132	0.105614	1	0.738611	0.81708	DOWN	-0.459923
Sispe038Scf0038g00025	0.651	0.0188752	0.0135319	0.0319277	0.0116808	1	0.678303	0.785456	UP	0.4283
Sispe038Scf0038g00026	1.773	0.0623743	0.0944026	0.0527536	0.0214444	1	0.206603	0.846412	DOWN	-1.07926
Sispe038Scf0038g00004	0.447	0.0274893	0.0197075	0.0232493	0.0170116	0	0.561662	0.837867	DOWN	-0.229309
Sispe038Scf0038g00028	0.977	5.25907	5.97435	3.46928	4.42181	0.637089	0.116229	0.864628	DOWN	-0.509501
Sispe038Scf0038g00030	0.588	0.182859	0.297326	0.180737	0.266464	0.575505	0.840524	0.865191	DOWN	-0.102668
Sispe038Scf0038g00035	0.731	0.321071	0.273305	0.404889	0.128456	0.708876	0.862061	0.875744	DOWN	-0.156307
Sispe038Scf0039g00005	0.189	0.0650145	0.0466098	0.0549865	0.120701	1	0.502498	0.888962	UP	0.654365
Sispe038Scf0039g00006	1.262	23.7673	33.6525	22.0119	25.9278	0	0.506325	0.875993	DOWN	-0.260328
Sispe038Scf0039g02002	2.548	20.1339	15.997	21.67	18.5897	0	0.513305	0.878613	UP	0.156099
Sispe038Scf0039g03001	2.329	0.258523	0.147514	0.254345	0.173045	0	0.892054	0.888432	UP	0.0739435
Sispe038Scf0039g04026	5.316	7.54693	7.6907	7.52065	7.11928	0.00442122	0.35845	0.887266	DOWN	-0.0577298
Sispe038Scf0039g04009	0.255	0.0481872	0.0345461	0.0407547	0.0298204	0	0.561662	0.881173	DOWN	-0.229309
Sispe038Scf0039g04027	2.627	0.846624	1.19044	0.937576	1.11443	0	0.973683	0.924307	UP	0.0105458
Sispe038Scf0039g04028	5.448	4.77029	4.06668	3.97347	4.1971	0	0.511351	0.877639	DOWN	-0.113115
Sispe038Scf0039g04002	0.351	0.0350078	0.0250976	0.0296081	0.0216644	0	0.561662	0.803994	DOWN	-0.229309
Sispe038Scf0040g00016	2.26	0.00543705	0.0038979	0.151748	0.154776	1	0.000979968	1.31715	UP	5.03721
Sispe038Scf0040g00007	1.958	9.93702	9.76985	9.96383	8.34278	0.264688	0.545679	0.885664	DOWN	-0.106334
Sispe038Scf0040g00019	3.099	6.59264	6.52668	5.67196	5.81433	0.784556	0.0264505	0.953639	DOWN	-0.191781
Sispe038Scf0040g00003	5.179	0.180231	0.0867488	0.109537	0.0686763	0.64	0.509986	0.876954	DOWN	-0.583126
Sispe038Scf0041g00006	1.223	0.346031	0.295323	0.110468	0.254924	0.5	0.283578	0.866568	DOWN	-0.811676
Sispe038Scf0041g00007	0.843	124.2	148.44	86.9627	102.484	0.0661719	0.12219	0.857706	DOWN	-0.525201
Sispe038Scf0041g00049	0.978	0.0125641	0.00900742	0.0318787	0.00777525	0	0.589296	0.741685	UP	0.878334
Sispe038Scf0041g00001	1.376	0.477972	0.780313	1.03744	0.897098	0.251987	0.229993	0.85075	UP	0.620532
Sispe038Scf0041g00002	1.895	5.11907	5.69408	5.48324	4.94957	0.147006	0.675931	0.784466	DOWN	-0.0516609
Sispe038Scf0041g00009	3.038	16.2271	15.9856	15.0674	16.728	0.101646	0.84355	0.866475	DOWN	-0.0188111
Sispe038Scf0041g00010	1.051	0.0818403	0.205036	0.00988816	0.0072352	0.147562	0.272607	0.860351	DOWN	-4.06639
Sispe038Scf0041g00011	1.775	1.43949	2.32035	1.7485	1.71604	0.321323	0.794084	0.843645	DOWN	-0.11801
Sispe038Scf0041g00032	1.023	0.0120115	0.043056	0.0304764	0.00743323	0	0.703761	0.799316	DOWN	-0.538635
Sispe038Scf0041g00041	1.37	0.762378	0.880925	0.97856	0.849227	0	0.40403	0.893819	UP	0.153499
Sispe038Scf0041g00070	1.818	0.00675893	0.00484557	0.0285821	0.00418272	0	0.54473	0.892574	UP	1.49746
Sispe038Scf0041g00004	2.548	0.657777	0.637561	1.14611	0.998652	0.0250922	0.104146	0.880599	UP	0.727487
Sispe038Scf0041g00044	0.843	0.983828	0.986286	1.27087	1.45583	0.650857	0.152578	0.849814	UP	0.468878
Sispe038Scf0041g00043	0.957	0.0706572	0.00920507	0.0108594	0.11123	0.23068	0.760183	0.827003	UP	0.612352
Sispe038Scf0041g00005	1.814	0.101608	0.0476911	0.12808	0.0209597	0.714286	0.998531	0.934275	DOWN	-0.00250654
Sispe038Scf0041g00014	0.713	5.40618	5.22625	3.92086	4.4687	0.545024	0.125387	0.852198	DOWN	-0.341804
Sispe038Scf0041g00015	2.993	1.42461	1.2509	1.3646	1.27795	0.202312	0.885583	0.885715	DOWN	-0.0178804
Sispe038Scf0041g00016	3.454	2.48672	2.12452	0.947777	1.05455	0	0.0682382	0.889426	DOWN	-1.20348
Sispe038Scf0042g00001	1.31	0.00937995	0.00672462	0.00793317	0.00580473	0	0.561662	0.751372	DOWN	-0.229309
Sispe038Scf0043g00014	1.629	0.0905174	0.070301	0.127593	0.0746882	1	0.574192	0.732637	UP	0.33093
Sispe038Scf0043g00012	2.007	0.513103	0.44899	0.685238	0.674371	0.649747	0.0940696	0.881709	UP	0.498943
Sispe038Scf0043g00013	3.642	2.74105	2.61947	2.85408	3.33311	0.0652557	0.321531	0.875533	UP	0.206912
Sispe038Scf0043g00009	0.597	0.0205825	0.0147559	0.0174078	0.0127373	0	0.561662	0.837867	DOWN	-0.229309
Sispe038Scf0044g00001	2.292	0.702309	0.503496	1.54617	1.69535	0	0.018116	0.994664	UP	1.42667
Sispe038Scf0044g00011	3.105	5.99546	6.49417	6.81116	6.62948	0	0.282834	0.866895	UP	0.105871
Sispe038Scf0044g01013	2.498	2.82844	2.42977	3.52378	2.84016	0	0.323965	0.875985	UP	0.275347
Sispe038Scf0044g01003	2.946	3.57454	2.77794	2.88914	3.16712	0	0.775814	0.834552	DOWN	-0.0688894
Sispe038Scf0044g01012	1.609	0.175648	0.202575	0.0839664	0.127603	0	0.10525	0.881945	DOWN	-0.838105
Sispe038Scf0044g02017	1.6	0.0998378	0.60013	0.824901	0.917256	0	0.276469	0.864337	UP	1.31551
Sispe038Scf0044g02011	1.934	1.93783	1.81742	2.50945	2.01704	0	0.350914	0.88724	UP	0.269483
Sispe038Scf0044g02014	1.5	0.00819182	0.00587284	0.0069283	0.0456252	0	0.501346	0.913818	UP	1.90171
Sispe038Scf0044g02012	1.998	7.22627	8.03767	7.20398	6.45862	0	0.284135	0.867088	DOWN	-0.159896
Sispe038Scf0044g03003	1.057	18.1933	22.9107	11.9066	12.0646	0	0.170702	0.846509	DOWN	-0.777981
Sispe038Scf0044g03001	1.668	0.00736675	0.0686573	0.00623049	0.00455887	0	0.480072	0.911069	DOWN	-2.81685
Sispe038Scf0044g03002	1.412	3.99438	4.64794	4.52646	5.21846	0	0.36667	0.889271	UP	0.17323
Sispe038Scf0044g04004	4.895	1.15221	1.24715	1.25049	1.21636	0	0.605259	0.747141	UP	0.0400193
Sispe038Scf0044g04015	2.231	2.25266	2.12828	2.2468	2.34694	0.0152325	0.319245	0.875766	UP	0.0684303
Sispe038Scf0044g05011	0.207	0.059361	0.0425568	0.0502051	0.0367352	0	0.561662	0.881173	DOWN	-0.229309
Sispe038Scf0044g05020	1.788	1.29887	0.979307	1.23173	1.47898	0.0190544	0.40242	0.893435	UP	0.250786
Sispe038Scf0044g05021	0.601	0.388464	0.131919	0.3401	0.347046	0.666667	0.633032	0.761697	UP	0.401042
Sispe038Scf0044g05008	1.255	0.0721809	0.164626	0.00828084	0.0811659	0.0584031	0.343007	0.883806	DOWN	-1.40461
Sispe038Scf0044g05023	1.191	0.0529533	0.0528236	0.113436	0.0460403	0.333333	0.571699	0.731345	UP	0.592314
Sispe038Scf0044g06003	0.297	0.0413728	0.0296608	0.0349914	0.0256033	0	0.561662	0.803994	DOWN	-0.229309
Sispe038Scf0045g00002	2.006	0.390738	0.147266	0.625997	0.634295	0.515993	0.206626	0.846403	UP	1.22807
Sispe038Scf0045g00048	1.264	2.90216	4.50239	2.6511	3.08679	0.320444	0.480684	0.910738	DOWN	-0.367891
Sispe038Scf0045g00042	1.327	1.19703	2.73162	1.46427	1.97792	0.51665	0.806793	0.849067	DOWN	-0.190708
Sispe038Scf0045g00043	3.486	0.607281	0.772073	0.734496	0.699735	0.100909	0.795981	0.84454	UP	0.0562847
Sispe038Scf0045g00044	0.967	0.164499	0.0587614	0.107471	0.00786369	1	0.535163	0.887326	DOWN	-0.952902
Sispe038Scf0045g00030	0.585	0.312633	0.534041	0.0737246	0.268543	0.365083	0.231344	0.850784	DOWN	-1.30668
Sispe038Scf0045g00010	1.49	0.635004	0.147806	0.439412	0.433796	0.921053	0.883206	0.884522	UP	0.157664
Sispe038Scf0045g00011	5.402	2.71819	2.26176	3.17237	2.90103	0.00674139	0.203964	0.845288	UP	0.286375
Sispe038Scf0045g00006	1.292	0.0857282	0.0480572	0.00804369	0.0889521	0.750435	0.733996	0.814684	DOWN	-0.463927
Sispe038Scf0045g00052	2.367	7.181	5.72025	6.21264	5.08161	0.233073	0.480996	0.910816	DOWN	-0.191923
Sispe038Scf0045g00046	1.552	1.38554	1.16359	1.80127	1.69037	0	0.0993659	0.880045	UP	0.453897
Sispe038Scf0045g00047	3.418	1.7577	1.97336	2.32982	2.27634	0.43026	0.136885	0.85336	UP	0.30398
Sispe038Scf0045g00021	1.379	1.29204	1.33512	0.670724	0.645171	0	0.00396436	1.11941	DOWN	-0.997461
Sispe038Scf0045g01010	4.724	2.6748	2.05117	2.24472	2.26495	0.00525983	0.787474	0.840503	DOWN	-0.067587
Sispe038Scf0045g01017	0.513	0.215574	0.0858602	0.0202582	0.014823	0	0.28805	0.868543	DOWN	-3.10308
Sispe038Scf0045g01018	0.333	0.1107	0.449722	0.280877	0.0685062	0	0.659089	0.775907	DOWN	-0.681703
Sispe038Scf0045g01019	0.18	0.0682652	0.0489403	0.0577359	0.0422455	0	0.561662	0.861897	DOWN	-0.229309
Sispe038Scf0045g01012	2.987	0.744587	0.66357	0.852411	0.959753	0	0.10388	0.881681	UP	0.363906
Sispe038Scf0045g01050	1.329	23.9839	26.7661	13.8441	17.2117	0.531047	0.0488901	0.915211	DOWN	-0.708543
Sispe038Scf0045g01055	1.588	8.99183	10.4385	6.71794	6.95851	0.953195	0.148668	0.848428	DOWN	-0.506617
Sispe038Scf0045g01002	2.369	0.969948	0.955668	1.15374	1.48617	0	0.2768	0.864168	UP	0.455171
Sispe038Scf0045g01057	1.665	0.0369001	0.00529084	0.00624171	0.00456708	0	0.502006	0.90394	DOWN	-1.96473
Sispe038Scf0045g01025	2.209	2.74041	2.91007	3.59171	3.59719	0.475373	0.0696662	0.887723	UP	0.347398
Sispe038Scf0045g01014	0.645	1.72824	1.8754	1.51756	1.29065	0.152897	0.11805	0.85971	DOWN	-0.359803
Sispe038Scf0045g01006	1.002	6.15932	5.46388	5.95832	5.67409	0.142862	0.991804	0.9319	UP	0.00114225
Sispe038Scf0045g01007	0.863	0.0142384	0.0102077	0.0120422	0.155667	0.52	0.50072	0.918356	UP	2.77829
Sispe038Scf0045g01064	4.926	0.165886	0.245636	0.466247	0.578882	0.206127	0.0537621	0.916082	UP	1.34464
Sispe038Scf0045g01008	2.304	4.6879	4.9055	4.56925	3.56777	0	0.375431	0.883792	DOWN	-0.237542
Sispe038Scf0045g01046	2.028	0.929168	0.703414	2.33059	1.3006	0.0921017	0.291943	0.869591	UP	1.15329
Sispe038Scf0045g01015	3.74	22.4749	25.6035	19.7323	20.8508	0.05214	0.223606	0.85256	DOWN	-0.244508
Sispe038Scf0045g01039	0.234	0.0525117	0.263525	0.222061	0.0974897	0	0.99012	0.931099	UP	0.0159538
Sispe038Scf0045g02021	2.719	3.14989	2.75714	3.56608	3.44272	0	0.193497	0.844732	UP	0.246733
Sispe038Scf0045g02022	1.622	6.5075	9.97694	8.18035	7.58026	0.00293626	0.869446	0.877832	DOWN	-0.0647817
Sispe038Scf0045g02045	2.444	0.306691	0.349631	0.558123	0.42036	0.00195062	0.234725	0.85212	UP	0.576144
Sispe038Scf0045g02069	1.237	31.9561	40.9983	41.8471	43.9592	0	0.381468	0.886084	UP	0.23409
Sispe038Scf0045g02046	1.282	0.105433	0.267988	0.105384	0.124562	0	0.538601	0.889209	DOWN	-0.699513
Sispe038Scf0045g02053	9.371	2.36027	2.33456	2.3147	2.16177	0.194907	0.383988	0.887398	DOWN	-0.068714
Sispe038Scf0045g02035	2.481	3.92752	4.49872	4.76268	4.22047	0	0.552952	0.887141	UP	0.0923325
Sispe038Scf0045g02055	9.517	0.755352	1.16171	0.942399	1.07153	0.0574522	0.852813	0.87109	UP	0.0711101
Sispe038Scf0045g02038	1.154	239.589	273.277	151.771	184.563	0.000443126	0.0642425	0.894973	DOWN	-0.60869
Sispe038Scf0045g02065	1.286	1.32718	1.48998	1.2023	1.39961	0.05728	0.491402	0.916168	DOWN	-0.11467
Sispe038Scf0045g02074	3.758	1.98507	1.60922	2.53098	2.0342	0.0401014	0.268267	0.858341	UP	0.344962
Sispe038Scf0045g02050	4.121	9.51913	7.44121	9.15076	9.42123	0.0702727	0.57917	0.735888	UP	0.130963
Sispe038Scf0045g02067	1.395	0.00880841	0.0189446	0.0223494	0.00545103	0	0.998342	0.934568	UP	0.00245942
Sispe038Scf0045g02030	2.156	12.3533	12.3781	11.7014	8.61684	0.603552	0.388334	0.888277	DOWN	-0.283571
Sispe038Scf0045g02075	1.512	0.302524	0.7206	0.259701	0.258547	0.447902	0.440304	0.900931	DOWN	-0.981265
Sispe038Scf0046g00006	2.365	2.50352	2.37911	1.65994	1.61765	0.143182	0.0311836	0.944843	DOWN	-0.575025
Sispe038Scf0046g00005	0.666	0.393531	0.20532	0.429317	0.603189	0.724568	0.233414	0.851315	UP	0.785883
Sispe038Scf0046g00002	1.84	10.9855	11.5238	12.2055	12.8982	0	0.104918	0.882027	UP	0.157375
Sispe038Scf0046g00019	0.615	0.0199801	0.0941889	0.0168983	0.0483967	0.313694	0.630343	0.760367	DOWN	-0.806126
Sispe038Scf0047g00003	4.034	1.72945	1.45656	2.44166	2.08256	0.858466	0.105588	0.883019	UP	0.505919
Sispe038Scf0048g00001	1.191	0.0137562	0.00739652	0.00872582	0.0191541	1	0.646992	0.769539	UP	0.398385
Sispe038Scf0048g00015	1.575	0.0499311	0.0279659	0.0461887	0.0144842	1	0.703563	0.799388	DOWN	-0.360516
Sispe038Scf0048g00016	0.498	0.0246742	0.0176893	0.0208684	0.0152695	0	0.561662	0.803994	DOWN	-0.229309
Sispe038Scf0048g00022	0.501	0.367896	0.370333	0.522658	0.561587	0.421399	0.0703541	0.887402	UP	0.554549
Sispe038Scf0048g00018	0.751	0.833863	0.642019	0.622183	0.286166	0.818022	0.309298	0.872924	DOWN	-0.700259
Sispe038Scf0048g00019	0.396	0.0310296	0.0222456	0.0262436	0.038405	1	0.534218	0.887818	UP	0.279154
Sispe038Scf0050g00001	0.659	0.242398	0.066838	0.17347	0.196163	0	0.789245	0.841698	UP	0.257384
Sispe038Scf0050g00002	0.462	0.0265968	0.0190677	0.0224945	0.0164593	0	0.561662	0.861897	DOWN	-0.229309
Sispe038Scf0050g01008	0.612	0.10039	0.0143942	0.0169811	0.0124252	0	0.502006	0.907099	DOWN	-1.96473
Sispe038Scf0050g01009	3.853	0.149889	0.157757	0.121376	0.0967053	0	0.145096	0.84556	DOWN	-0.49641
Sispe038Scf0050g01006	0.84	0.0146283	0.052436	0.012372	0.00905261	0	0.439301	0.907277	DOWN	-1.64628
Sispe038Scf0050g01019	1.335	0.0092043	0.00659869	0.00778461	0.00569602	0	0.561662	0.861897	DOWN	-0.229309
Sispe038Scf0050g01021	0.941	1.0316	1.54466	0.87248	0.573749	0	0.227249	0.851095	DOWN	-0.832981
Sispe038Scf0050g02024	0.944	0.580572	0.879906	0.45623	0.697718	0.311962	0.512242	0.878272	DOWN	-0.339863
Sispe038Scf0050g02003	1.719	88.2158	95.5678	61.0912	68.9951	9.01182e-05	0.0385203	0.943411	DOWN	-0.498539
Sispe038Scf0050g02004	0.237	0.051847	0.0371699	0.04385	0.0320852	0	0.561662	0.861897	DOWN	-0.229309
Sispe038Scf0050g02005	0.402	0.0305665	0.0219136	0.0258519	0.0189159	0	0.561662	0.803994	DOWN	-0.229309
Sispe038Scf0050g02001	1.559	5.33598	5.70144	7.03274	7.00912	0	0.0759898	0.88876	UP	0.347332
Sispe038Scf0050g03001	5.534	2.56457	2.10601	2.91642	2.99139	0	0.21839	0.8526	UP	0.339022
Sispe038Scf0050g03009	0.576	0.0213329	0.0152938	0.0180425	0.0132017	0	0.561662	0.803994	DOWN	-0.229309
Sispe038Scf0050g03003	0.777	0.0158143	0.0340126	0.0668755	0.0685062	0	0.131014	0.852011	UP	1.44204
Sispe038Scf0050g04001	1.378	16.4877	18.7756	15.1513	13.8343	0	0.171422	0.846703	DOWN	-0.282831
Sispe038Scf0050g04005	0.282	0.0435735	0.0937155	0.0368527	0.0269652	0	0.374389	0.891456	DOWN	-1.10518
Sispe038Scf0050g04004	0.669	0.0183673	0.11851	0.0776716	0.0568325	0	0.984999	0.929091	DOWN	-0.025235
Sispe038Scf0050g05012	0.673	0.0182581	0.184677	0.015442	0.101538	0.694861	0.704108	0.799305	DOWN	-0.794758
Sispe038Scf0050g05004	0.902	10.2579	6.37743	2.54627	1.64392	0	0.177376	0.846616	DOWN	-1.98917
Sispe038Scf0050g05003	5.276	1.92791	1.30736	1.58172	1.20924	1	0.613534	0.75112	DOWN	-0.213126
Sispe038Scf0050g06037	0.897	0.0410961	0.225878	0.057929	0.110206	0	0.687629	0.790858	DOWN	-0.667084
Sispe038Scf0050g06072	1.206	0.0713218	0.211831	0.0947902	0.271128	0	0.750305	0.822865	UP	0.369939
Sispe038Scf0050g06033	2.669	0.271628	0.182278	0.167432	0.220001	0.00416577	0.600151	0.744115	DOWN	-0.228448
Sispe038Scf0050g06032	3.105	5.74219	6.15874	5.13765	5.7522	0.00358291	0.321541	0.875489	DOWN	-0.12809
Sispe038Scf0050g06062	0.853	0.158458	0.423423	0.255852	0.38333	0	0.869387	0.877799	UP	0.135501
Sispe038Scf0050g06063	3.678	128.527	129.291	365.208	321.053	0	0.065307	0.894962	UP	1.41241
Sispe038Scf0050g06064	1.89	42.9811	44.3865	41.7183	38.0813	0	0.256502	0.853196	DOWN	-0.130717
Sispe038Scf0050g06024	2.287	55.4103	55.055	61.305	55.5036	0	0.471142	0.909115	UP	0.0805542
Sispe038Scf0050g06023	2.301	9.82048	12.8597	6.85967	8.43632	0.0156834	0.204361	0.845058	DOWN	-0.56828
Sispe038Scf0050g06015	2.248	0.027428	0.0431296	0.0610035	0.0987777	0.0160472	0.220639	0.850708	UP	1.17922
Sispe038Scf0050g06025	0.344	0.0357202	0.0256083	0.0302106	0.0221052	0	0.561662	0.881173	DOWN	-0.229309
Sispe038Scf0050g06076	3.42	1.88628	1.83655	2.93845	2.58587	0	0.117301	0.863993	UP	0.5694
Sispe038Scf0050g06077	1.42	6.41212	8.00898	6.96002	5.49965	0	0.46104	0.908295	DOWN	-0.210915
Sispe038Scf0050g06026	2.537	1.05253	0.996553	1.31493	1.0041	0.0106881	0.542626	0.891605	UP	0.178543
Sispe038Scf0050g06027	1.234	0.783548	0.663907	0.513727	0.573087	0.0217285	0.157365	0.849991	DOWN	-0.413411
Sispe038Scf0050g06028	0.969	0.0126808	0.00909108	0.0250248	0.00784746	1	0.633938	0.76235	UP	0.594404
Sispe038Scf0050g06070	5.268	0.445512	0.449827	0.558289	0.544188	0	0.0290091	0.950988	UP	0.300241
Sispe038Scf0050g06071	5.47	0.0477586	0.0432043	0.0630705	0.0354768	0.535373	0.829603	0.860248	UP	0.11554
Sispe038Scf0051g00002	1.286	4.23801	3.98097	4.27171	4.09224	0.909612	0.693905	0.794081	UP	0.025223
Sispe038Scf0051g01003	14.343	78.7648	43.0326	60.1866	47.1401	0.260076	0.757734	0.826319	DOWN	-0.182474
Sispe038Scf0051g01002	0.618	0.0198831	0.0142545	0.0168163	0.0123045	0	0.561662	0.803994	DOWN	-0.229309
Sispe038Scf0051g02015	1.486	1799.84	1000.58	1602.96	986.608	0.169101	0.85496	0.872328	DOWN	-0.112934
Sispe038Scf0051g02001	0.225	0.0546122	0.0391522	0.0461887	0.0337964	0	0.561662	0.881173	DOWN	-0.229309
Sispe038Scf0051g02013	3.472	0.153287	0.290911	0.191662	0.222825	0.296129	0.865368	0.877326	DOWN	-0.0998794
Sispe038Scf0051g02016	13.358	0.857915	0.462266	0.918746	0.649118	0.389088	0.662417	0.776994	UP	0.248065
Sispe038Scf0051g02003	0.345	0.0356166	0.0255341	0.0301231	0.0220411	0	0.561662	0.751372	DOWN	-0.229309
Sispe038Scf0051g03004	0.534	0.0230107	0.0164967	0.0194615	0.0142401	0	0.561662	0.803994	DOWN	-0.229309
Sispe038Scf0051g03008	0.885	0.300993	0.162696	0.293572	0.185968	0.129528	0.936604	0.908486	UP	0.0484929
Sispe038Scf0051g03009	21.501	0.928629	0.588799	0.732633	0.556177	0.756144	0.627832	0.758591	DOWN	-0.235588
Sispe038Scf0051g03005	9.889	0.00124257	0.000890813	0.00105091	0.000768955	0	0.561662	0.803994	DOWN	-0.229309
Sispe038Scf0051g04001	0.408	0.030117	0.0215913	0.0254717	0.0559132	1	0.502498	0.888962	UP	0.654365
Sispe038Scf0051g04002	0.237	0.051847	0.0371699	0.04385	0.0962556	1	0.502498	0.888962	UP	0.654365
Sispe038Scf0051g05009	4.329	2.76183	3.10328	2.59991	2.80839	0.00237164	0.392092	0.889426	DOWN	-0.116984
Sispe038Scf0051g05015	1.075	0.194318	0.0737519	0.048337	0.164184	0.00948248	0.771353	0.832579	DOWN	-0.335001
Sispe038Scf0051g05001	4.256	64.1208	78.9375	46.451	54.8781	0.000187618	0.165937	0.847777	DOWN	-0.497555
Sispe038Scf0051g05042	1.365	1.98944	2.6916	1.81963	2.26865	0.000584751	0.561724	0.725294	DOWN	-0.195335
Sispe038Scf0051g05011	2.277	8.0125	8.18894	9.74317	8.24895	0.00286219	0.44073	0.901144	UP	0.151243
Sispe038Scf0051g05002	2.928	0.49197	0.491423	0.678844	1.09059	0.00222724	0.307184	0.872159	UP	0.847449
Sispe038Scf0051g05012	1.569	0.00783157	0.00561457	0.00662362	0.00484652	0	0.561662	0.881173	DOWN	-0.229309
Sispe038Scf0051g05004	4.127	7.22615	5.41106	7.87429	6.74188	0	0.468332	0.910752	UP	0.209887
Sispe038Scf0051g05013	6.533	5.31346	6.2068	4.92659	5.30652	0	0.365687	0.890035	DOWN	-0.170928
Sispe038Scf0051g05006	4.546	22.3077	19.473	21.7611	20.449	0	0.907663	0.894984	UP	0.0147524
Sispe038Scf0051g05040	1.902	160.749	184.068	112.635	117.83	0.000932881	0.114458	0.863694	DOWN	-0.581282
Sispe038Scf0051g05007	1.328	5.80473	5.16071	4.52142	3.40003	0.00133556	0.173974	0.847964	DOWN	-0.469126
Sispe038Scf0051g05008	1.662	2.25497	2.24207	2.74506	3.08835	0	0.159636	0.849957	UP	0.375364
Sispe038Scf0052g00034	0.525	0.0234052	0.0167795	0.0197952	0.0144842	0	0.561662	0.881173	DOWN	-0.229309
Sispe038Scf0052g00035	1.018	4.71955	0.712471	1.60277	2.05418	1	0.734567	0.815075	DOWN	-0.570851
Sispe038Scf0052g00040	1.478	0.0873741	0.23059	0.224201	0.151135	0.369058	0.765271	0.829425	UP	0.239318
Sispe038Scf0052g00056	0.6	3.12176	2.47366	2.2796	2.64087	0.392471	0.480888	0.910868	DOWN	-0.185451
Sispe038Scf0052g00036	1.493	0.233081	0.150268	0.0913825	0.0627101	0.341146	0.19225	0.845216	DOWN	-1.31486
Sispe038Scf0052g00009	0.352	0.0349083	0.0250263	0.029524	0.0216028	0	0.561662	0.803994	DOWN	-0.229309
Sispe038Scf0052g00037	0.56	0.197481	0.258815	0.129906	0.0678946	0.0940134	0.097497	0.879961	DOWN	-1.20593
Sispe038Scf0052g00003	0.549	0.201438	0.08023	0.283947	0.180063	0.571429	0.374012	0.891317	UP	0.720158
Sispe038Scf0052g00043	0.994	1.20064	2.72873	0.958846	1.90145	0.542257	0.622312	0.756053	DOWN	-0.458134
Sispe038Scf0052g00044	0.934	2.4806	3.57888	2.48741	2.81578	0.553433	0.614703	0.751483	DOWN	-0.192335
Sispe038Scf0052g00038	2.515	0.00488578	0.00350269	0.0492489	0.0472137	0.863158	0.00158278	1.10801	UP	3.52349
Sispe038Scf0052g00045	1.445	1.33552	1.14366	2.77837	1.6687	0.993673	0.320246	0.876011	UP	0.842991
Sispe038Scf0052g00053	0.437	0.0281184	0.0201585	0.0237814	0.0174009	0	0.561662	0.891748	DOWN	-0.229309
Sispe038Scf0052g00062	0.24	0.0511989	0.0367052	0.0433019	0.0316841	0	0.561662	0.837867	DOWN	-0.229309
Sispe038Scf0052g00046	2.11	12.6476	13.5492	10.7573	9.95481	0.458262	0.0463132	0.932983	DOWN	-0.338917
Sispe038Scf0052g00006	0.563	0.0218255	0.223522	0.32718	0.135066	1	0.517842	0.880416	UP	0.913832
Sispe038Scf0052g00039	4.353	5.45627	4.82193	5.5657	5.91938	0.156907	0.271192	0.860164	UP	0.160173
Sispe038Scf0052g00063	2.835	1.47807	1.79245	1.16063	1.02216	0.831615	0.137617	0.851288	DOWN	-0.583348
Sispe038Scf0052g00015	1.002	0.0122632	0.00879167	0.0103717	0.00758902	0	0.561662	0.754587	DOWN	-0.229309
Sispe038Scf0052g01049	0.768	4.45692	6.19904	3.26534	4.87507	0.273318	0.400634	0.89295	DOWN	-0.388486
Sispe038Scf0052g01024	1.884	1.35135	1.28612	0.672972	0.0040362	1	0.206492	0.846576	DOWN	-1.96191
Sispe038Scf0052g01025	4.195	0.571518	0.608124	0.464385	0.460081	0.688929	0.0870173	0.88551	DOWN	-0.351657
Sispe038Scf0052g01026	1.78	0.227806	0.396227	0.216023	0.312859	0.125	0.683176	0.788273	DOWN	-0.238677
Sispe038Scf0052g01051	2.461	9.29194	9.01687	9.89416	8.46318	0	0.978522	0.926727	UP	0.00381853
Sispe038Scf0052g01052	3.466	9.17858	7.97814	11.8527	10.9456	0	0.0718256	0.887963	UP	0.410148
Sispe038Scf0052g01045	8.492	0.169186	0.180187	0.0723721	0.0922164	0.758462	0.0289877	0.951216	DOWN	-1.08591
Sispe038Scf0052g01053	2.416	5.46743	4.87499	5.76218	5.09721	0.550267	0.620966	0.755101	UP	0.0703691
Sispe038Scf0052g01030	2.973	0.037198	0.00296309	0.00349561	0.00767325	1	0.551678	0.886833	DOWN	-1.84632
Sispe038Scf0052g01058	2.405	0.107422	0.0405014	0.0844835	0.0833356	0.921126	0.816029	0.853547	UP	0.182059
Sispe038Scf0052g01059	1.123	2.09659	2.41838	1.82709	2.35402	0.96095	0.652504	0.772758	DOWN	-0.110831
Sispe038Scf0052g01021	0.243	0.0505668	0.0362521	0.0427673	0.031293	0	0.561662	0.861897	DOWN	-0.229309
Sispe038Scf0052g01054	3.151	2.55426	3.09484	2.75395	3.40994	0	0.608301	0.748585	UP	0.125821
Sispe038Scf0052g01060	2.587	3.4721	3.64697	4.46309	4.44141	0	0.0586766	0.904427	UP	0.322846
Sispe038Scf0052g02041	4.045	7.47592	7.01909	7.18608	6.44993	0	0.443011	0.901693	DOWN	-0.0881349
Sispe038Scf0052g02012	1.385	8.91637	7.91879	9.71713	8.58148	0	0.436549	0.907899	UP	0.120257
Sispe038Scf0052g02042	0.845	12.3459	13.0627	9.48235	10.8259	0	0.112453	0.864286	DOWN	-0.323256
Sispe038Scf0052g02002	1.442	4.47369	4.83226	4.74939	4.78294	0	0.641268	0.765929	UP	0.0346764
Sispe038Scf0052g02053	1.806	1.91188	2.78521	2.24997	2.38736	0	0.956641	0.917617	DOWN	-0.0184702
Sispe038Scf0052g02023	2.237	11.5187	13.9444	12.5759	13.2878	0	0.896945	0.890532	UP	0.0225224
Sispe038Scf0052g02066	1.412	1.50551	3.07575	2.42147	4.23831	0	0.479616	0.911284	UP	0.539731
Sispe038Scf0052g02024	2.36	0.5467	0.675625	0.788241	1.34362	0	0.338569	0.880474	UP	0.802487
Sispe038Scf0052g02013	2.526	0.685895	0.784672	0.794039	0.827852	0	0.350481	0.887146	UP	0.141304
Sispe038Scf0052g02014	2.37	2.46273	2.04062	2.80202	3.06414	0	0.134565	0.853946	UP	0.381414
Sispe038Scf0052g02005	1.024	1.30797	1.90122	0.90325	1.65599	0	0.570923	0.730742	DOWN	-0.326492
Sispe038Scf0052g02006	1.53	0.313217	0.178488	0.251321	0.164217	0.933333	0.688537	0.791388	DOWN	-0.242812
Sispe038Scf0052g02028	2.137	5.74184	7.70449	7.87519	8.93124	0.528908	0.305142	0.871888	UP	0.3218
Sispe038Scf0052g02016	2.741	0.281054	0.678884	0.464798	0.759782	0.838751	0.650466	0.771567	UP	0.351273
Sispe038Scf0052g02017	2.651	0.51948	0.615574	0.626809	0.517845	0.186779	0.953413	0.916116	UP	0.0121498
Sispe038Scf0052g02058	0.705	0.522882	0.399853	0.324304	0.517732	1	0.763665	0.8287	DOWN	-0.132035
Sispe038Scf0052g02009	1.294	20.7106	31.4042	19.3794	28.025	0	0.765853	0.829734	DOWN	-0.136672
Sispe038Scf0052g02010	1.601	0.0383752	0.104545	0.058421	0.0807441	0.5	0.964529	0.920219	DOWN	-0.0384075
Sispe038Scf0052g02011	1.065	4.51127	4.10071	4.05489	4.31833	0.00612319	0.680174	0.786023	DOWN	-0.0405618
Sispe038Scf0052g02018	1.903	5.26248	6.71338	5.5073	5.26339	0.00343606	0.557075	0.889763	DOWN	-0.153018
Sispe038Scf0052g02040	1.1	0.0111707	0.00800841	0.00944769	0.0069129	0	0.561662	0.891748	DOWN	-0.229309
Sispe038Scf0052g02060	1.049	0.0585688	0.109171	0.108977	0.0652409	0	0.931834	0.906528	UP	0.0546696
Sispe038Scf0052g03019	0.471	0.0260886	0.0187033	0.0220647	0.0161448	0	0.561662	0.861897	DOWN	-0.229309
Sispe038Scf0052g03012	2.183	46.0832	50.9064	30.1967	33.409	0	0.0391819	0.941767	DOWN	-0.608676
Sispe038Scf0052g03010	1.811	1.56735	1.08474	1.24526	1.39823	0	0.988827	0.930533	DOWN	-0.004685
Sispe038Scf0052g03002	2.794	3.17968	3.52181	2.94961	4.23564	0.000834003	0.772023	0.832927	UP	0.100557
Sispe038Scf0052g03005	1.082	11.3679	12.2369	8.59635	8.83902	0.00215077	0.0710776	0.887862	DOWN	-0.43706
Sispe038Scf0052g03014	7.424	0.278964	0.176365	0.387867	0.217565	0.0450295	0.543525	0.891991	UP	0.411054
Sispe038Scf0052g03016	1.266	0.538593	0.76901	0.427255	0.600097	0.0496257	0.439994	0.900735	DOWN	-0.347994
Sispe038Scf0052g03008	1.034	0.437966	0.0255588	0.709519	0.617717	1	0.27167	0.8603	UP	1.51771
Sispe038Scf0052g03003	1.731	0.0189297	0.00508911	0.00600373	0.00439295	1	0.503752	0.877415	DOWN	-1.20804
Sispe038Scf0052g03009	0.544	3.36557	2.72356	3.94766	2.89351	0.0190707	0.615416	0.751725	UP	0.168007
Sispe038Scf0052g04063	0.624	0.0196919	0.0141174	0.0166546	0.0853034	0	0.501659	0.910781	UP	1.59248
Sispe038Scf0052g04074	2.085	1.54172	1.80909	1.66322	1.69442	0.716041	0.983764	0.928709	UP	0.00293815
Sispe038Scf0052g04104	3.372	3.76251	3.23289	4.32696	4.58708	0.0192277	0.124164	0.856178	UP	0.349671
Sispe038Scf0052g04105	2.594	8.22814	7.56971	8.18496	7.37261	0	0.840425	0.865116	DOWN	-0.0221118
Sispe038Scf0052g04002	2.331	1.38639	1.65906	1.54705	1.86924	0.00456621	0.474449	0.909023	UP	0.165779
Sispe038Scf0052g04078	2.36	0.0676867	0.0933184	0.162933	0.190105	0	0.0360712	0.956642	UP	1.13271
Sispe038Scf0052g04092	2.184	7.5223	5.85267	7.22808	6.53529	0	0.858024	0.873915	UP	0.0412987
Sispe038Scf0052g04016	3.8	0.216652	0.224868	0.243402	0.222122	0	0.450388	0.905843	UP	0.076379
Sispe038Scf0052g04017	1.173	0.0942793	0.00751002	0.0797375	0.0453788	0	0.836179	0.863257	UP	0.297684
Sispe038Scf0052g04082	0.609	0.0201769	0.0144651	0.0170648	0.0624318	0	0.50208	0.901223	UP	1.19837
Sispe038Scf0052g04081	2.131	4.05363	2.99705	4.2672	3.61476	0	0.58388	0.738465	UP	0.160792
Sispe038Scf0052g04083	2.792	0.981434	2.0414	1.48517	1.67499	0	0.918281	0.900382	UP	0.064096
Sispe038Scf0052g04093	2.085	0.383071	0.578834	0.922112	1.17801	0	0.078784	0.888654	UP	1.12651
Sispe038Scf0052g04032	1.345	0.202356	0.0935414	0.15125	0.0880257	0.0965166	0.706048	0.80021	DOWN	-0.306425
Sispe038Scf0052g04095	2.513	6.97756	6.9163	6.67052	5.83099	0	0.344254	0.883564	DOWN	-0.152344
Sispe038Scf0052g04096	2.055	4.75365	4.52251	6.5389	6.39788	0	0.0109124	1.09784	UP	0.479879
Sispe038Scf0052g04006	0.642	6.22043	0.0137216	5.79517	5.64984	1	0.555348	0.888863	UP	0.876455
Sispe038Scf0052g04084	1.842	2.83342	2.10128	1.47275	2.61637	0.849443	0.606517	0.747814	DOWN	-0.27117
Sispe038Scf0052g04007	0.669	0.0183673	0.0131678	0.0155343	0.0113665	0	0.561662	0.751372	DOWN	-0.229309
Sispe038Scf0052g04110	1.34	0.00916995	0.00657407	0.00775556	0.00567477	0	0.561662	0.751372	DOWN	-0.229309
Sispe038Scf0052g04008	2.483	1.89354	2.16943	1.43853	1.99532	0.486415	0.44942	0.905415	DOWN	-0.242711
Sispe038Scf0052g04009	3.44	0.00357202	0.00256083	0.00302106	0.0198947	0.5	0.501346	0.913818	UP	1.90171
Sispe038Scf0052g04057	0.507	0.0242362	0.0173753	0.0204979	0.0149984	0	0.561662	0.803994	DOWN	-0.229309
Sispe038Scf0052g04072	2.615	6.16191	7.46622	5.24512	5.87705	0.247523	0.271259	0.859892	DOWN	-0.29315
Sispe038Scf0052g04102	1.006	5.18254	6.03975	4.93619	4.78921	0.173707	0.324659	0.875677	DOWN	-0.206537
Sispe038Scf0052g04112	3.329	3.51543	3.41764	5.3696	4.7437	0.516474	0.116723	0.862954	UP	0.544689
Sispe038Scf0052g04089	0.481	0.0255462	0.0183145	0.0216059	0.0158091	0	0.561662	0.803994	DOWN	-0.229309
Sispe038Scf0052g04090	1.768	0.145739	0.19431	0.235324	0.00430101	0.799694	0.739327	0.817038	DOWN	-0.504965
Sispe038Scf0052g04091	0.39	0.031507	0.0225878	0.0266473	0.0194979	0	0.561662	0.803994	DOWN	-0.229309
Sispe038Scf0053g00021	0.842	0.0145935	0.0104623	0.0123426	0.0270933	1	0.502498	0.888962	UP	0.654365
Sispe038Scf0053g00001	1.409	0.00872089	0.0459493	0.0368788	0.0599236	0.370018	0.454209	0.907824	UP	0.824289
Sispe038Scf0053g00002	0.276	0.0445208	0.0319176	0.0376538	0.0275514	0	0.561662	0.803994	DOWN	-0.229309
Sispe038Scf0053g00015	5.14	1.44616	1.4306	3.26341	3.49636	0.70961	0.0373475	0.95361	UP	1.23253
Sispe038Scf0053g00022	1.864	0.00659213	0.00472599	0.00557535	0.0040795	0	0.561662	0.751372	DOWN	-0.229309
Sispe038Scf0053g00018	7.111	0.0193138	0.0264117	0.0313361	0.0423621	0.410438	0.187923	0.84544	UP	0.688632
Sispe038Scf0053g00020	1.569	0.00783157	0.00561457	0.00662362	0.0457091	0.051156	0.501292	0.91486	UP	1.96052
Sispe038Scf0053g00033	0.303	0.0405536	0.0290734	0.0342985	0.0250963	0	0.561662	0.803994	DOWN	-0.229309
Sispe038Scf0054g00005	0.849	0.0144732	0.010376	0.0122408	0.00895665	0	0.561662	0.837867	DOWN	-0.229309
Sispe038Scf0054g00009	0.579	0.0212223	0.0152146	0.017949	0.1182	0	0.501346	0.913818	UP	1.90171
Sispe038Scf0055g00012	0.857	0.0143381	0.0102792	0.0121266	0.00887304	0	0.561662	0.751372	DOWN	-0.229309
Sispe038Scf0055g00003	0.843	0.0340111	0.0104499	0.0123279	0.0090204	1	0.504271	0.876727	DOWN	-1.05842
Sispe038Scf0055g00004	0.183	0.0671461	0.048138	0.0567894	0.041553	0	0.561662	0.861897	DOWN	-0.229309
Sispe038Scf0055g00010	1.418	0.00866554	0.00621245	0.00732895	0.00536262	0	0.561662	0.803994	DOWN	-0.229309
Sispe038Scf0055g00014	3.293	0.0830588	0.0347769	0.0494966	0.0315984	0.455179	0.583654	0.738401	DOWN	-0.539091
Sispe038Scf0055g01010	1.919	20.1252	25.8769	19.4364	18.5726	0	0.393206	0.889971	DOWN	-0.275358
Sispe038Scf0055g01011	8.515	2.48352	2.60191	2.53739	2.36922	0	0.485088	0.912649	DOWN	-0.0516424
Sispe038Scf0055g01009	3.046	2.5865	2.58841	2.9651	2.93776	0.467584	0.0232533	0.963449	UP	0.189881
Sispe038Scf0055g02028	0.64	0.0959979	0.0137645	0.0162382	0.0118816	0	0.502006	0.90394	DOWN	-1.96473
Sispe038Scf0055g02029	0.528	0.0232722	0.0166842	0.0196827	0.0144019	0	0.561662	0.751372	DOWN	-0.229309
Sispe038Scf0055g02022	1.125	0.0109224	0.00783045	0.00923774	0.00675928	0	0.561662	0.861897	DOWN	-0.229309
Sispe038Scf0055g02023	2.553	0.101074	0.0241539	0.109908	0.0268068	0	0.928501	0.904936	UP	0.126616
Sispe038Scf0055g02025	6.431	67.6163	63.5919	54.5984	49.9894	0.0209449	0.0505848	0.914828	DOWN	-0.327143
Sispe038Scf0055g02027	2.622	0.0918188	0.100233	0.0725944	0.124706	0.139444	0.936289	0.908311	UP	0.0389004
Sispe038Scf0055g02020	0.675	0.200245	0.0130507	0.0769811	0.0788583	0	0.810413	0.850638	DOWN	-0.452792
Sispe038Scf0055g02006	1.221	1.52002	1.26906	1.62697	1.3397	0.826714	0.688034	0.79108	UP	0.0890541
Sispe038Scf0056g00001	1.183	0.142158	0.216552	0.307539	0.282003	0.842349	0.169664	0.846858	UP	0.71678
Sispe038Scf0056g00004	41.696	0.00336044	0.0113249	0.0177155	0.0107105	0.733855	0.326314	0.875503	UP	0.952839
Sispe038Scf0056g01009	6.752	0.581212	0.352583	0.65144	0.333813	0.220035	0.908483	0.895373	UP	0.0773891
Sispe038Scf0056g01010	0.186	0.0660631	0.0473616	0.0558734	0.0408828	0	0.561662	0.837867	DOWN	-0.229309
Sispe038Scf0056g01002	0.249	0.0493483	0.0353785	0.0417368	0.0305389	0	0.561662	0.803994	DOWN	-0.229309
Sispe038Scf0056g01006	14.446	0.250811	0.172157	0.26676	0.179537	0.39425	0.861085	0.875281	UP	0.077455
Sispe038Scf0056g02001	0.351	0.0350078	0.0250976	0.0296081	0.0216644	0	0.561662	0.803994	DOWN	-0.229309
Sispe038Scf0056g02011	0.216	0.0568877	0.0407836	0.0481132	0.0352046	0	0.561662	0.837867	DOWN	-0.229309
Sispe038Scf0056g02003	2.2	0.0288043	0.126029	0.223836	0.208132	0.278074	0.207288	0.846225	UP	1.48021
Sispe038Scf0056g02013	7.717	0.283053	0.157322	0.251578	0.229102	0.412528	0.802937	0.847052	UP	0.126343
Sispe038Scf0056g03023	0.917	0.0133999	0.095641	0.40675	0.244993	0.649664	0.135664	0.854307	UP	2.57943
Sispe038Scf0056g02009	14.499	0.274901	0.195115	0.282762	0.246523	0.146112	0.593296	0.740892	UP	0.171336
Sispe038Scf0056g03024	2.653	3.94908	3.24279	4.80991	4.44718	0.04184	0.16202	0.847478	UP	0.364189
Sispe038Scf0056g03025	1.314	0.662381	0.534491	0.598474	1.02696	0.339476	0.493462	0.916753	UP	0.441558
Sispe038Scf0056g03021	3.756	6.06208	6.18008	5.89072	6.39959	0	0.940361	0.91008	UP	0.00566251
Sispe038Scf0056g03022	0.828	0.0148403	0.0106392	0.0125513	0.00918381	0	0.561662	0.881173	DOWN	-0.229309
Sispe038Scf0056g04027	2.157	0.0968435	0.110269	0.149358	0.193895	0	0.177908	0.846151	UP	0.728859
Sispe038Scf0056g04033	2.172	15.8462	13.1774	20.5409	18.7759	0	0.101558	0.882477	UP	0.437921
Sispe038Scf0056g04035	15.696	1.42735	1.1522	1.46131	1.48778	0.249504	0.405875	0.894427	UP	0.193151
Sispe038Scf0056g04006	3.185	1.25385	1.09251	1.16487	1.41101	0	0.528105	0.884439	UP	0.13464
Sispe038Scf0056g04007	3.94	1.33793	0.909992	1.73295	1.71963	0	0.217005	0.852343	UP	0.619086
Sispe038Scf0056g04002	2.789	3.13251	3.14278	3.7225	3.75438	0	0.00897261	1.10845	UP	0.252755
Sispe038Scf0056g05032	1.984	5.81562	6.05192	4.88718	5.28537	0	0.0908628	0.8814	DOWN	-0.222339
Sispe038Scf0056g05028	1.505	2.4657	3.27963	4.11818	3.2557	0.0365404	0.303738	0.871877	UP	0.360035
Sispe038Scf0056g05034	2.166	0.226928	0.316005	0.554737	0.391942	0.0256757	0.197321	0.842702	UP	0.802102
Sispe038Scf0056g05029	1.215	3.69138	5.86559	3.75497	4.06183	0	0.569211	0.729773	DOWN	-0.289975
Sispe038Scf0056g05048	15.651	19.9991	16.1658	21.9317	20.1714	0	0.340263	0.881877	UP	0.219338
Sispe038Scf0056g05049	1.474	0.241753	0.185269	0.331374	0.23215	0	0.380406	0.885453	UP	0.400164
Sispe038Scf0056g05036	4.044	2.367	1.84942	2.64951	2.45388	0	0.313109	0.87457	UP	0.275436
Sispe038Scf0056g05030	1.697	2.77325	2.91219	3.2641	2.97088	0	0.279324	0.865214	UP	0.133112
Sispe038Scf0056g05006	2.106	8.18599	8.99749	6.90363	7.44171	0	0.11793	0.859958	DOWN	-0.26044
Sispe038Scf0056g05037	1.305	1.34647	1.00581	2.23776	2.593	0	0.0373799	0.951544	UP	1.03819
Sispe038Scf0056g05038	0.703	9.98051	15.0246	9.03242	10.33	0	0.457502	0.908944	DOWN	-0.368962
Sispe038Scf0056g05039	1.344	0.831982	0.871749	0.394357	0.797761	0	0.42354	0.903091	DOWN	-0.515171
Sispe038Scf0056g05054	5.477	3.52905	3.47255	3.04544	2.91145	0	0.0491692	0.91483	DOWN	-0.233126
Sispe038Scf0056g06006	2.426	46.1575	41.0215	52.2493	47.8914	0	0.197564	0.842667	UP	0.199975
Sispe038Scf0056g06049	1.571	2.66717	1.93456	2.0044	2.19268	0	0.67871	0.785196	DOWN	-0.132789
Sispe038Scf0056g06054	3.792	18.9404	21.8582	23.1172	23.1755	0	0.310699	0.873502	UP	0.182268
Sispe038Scf0056g06021	0.938	4.88627	7.82314	5.52861	7.69337	0	0.902135	0.89273	UP	0.0570399
Sispe038Scf0056g06056	4.008	1.81802	1.43084	2.40364	1.81188	0	0.322747	0.876218	UP	0.375775
Sispe038Scf0056g06041	0.916	0.281706	0.548174	0.238255	0.556202	0	0.939941	0.909962	DOWN	-0.0629336
Sispe038Scf0056g06024	5.52	10.1396	7.76076	7.58536	6.85617	0	0.369465	0.889118	DOWN	-0.309765
Sispe038Scf0056g06050	3.645	4.77688	3.85927	4.15413	4.15339	0.00497004	0.781065	0.83752	DOWN	-0.0559697
Sispe038Scf0056g06059	1.821	14.7844	18.0297	16.6359	16.5071	0	0.935718	0.907889	UP	0.0143867
Sispe038Scf0056g06051	0.807	132.516	180.344	93.7896	128.065	0	0.274255	0.86215	DOWN	-0.4959
Sispe038Scf0056g06060	1.933	1.73541	1.31706	2.43548	2.1833	0	0.109282	0.875559	UP	0.597535
Sispe038Scf0056g06052	5.055	2.92912	2.77261	6.06278	5.41695	0	0.0580758	0.908503	UP	1.00962
Sispe038Scf0056g06027	2.652	1.83945	2.46805	2.3865	2.37703	0	0.600441	0.744228	UP	0.145178
Sispe038Scf0056g07007	2.981	0.152515	0.0975194	0.101101	0.0943828	0.555556	0.501122	0.916193	DOWN	-0.355078
Sispe038Scf0056g07018	0.846	0.0145245	0.0104128	0.0122842	0.00898841	0	0.561662	0.803994	DOWN	-0.229309
Sispe038Scf0056g07019	2.168	0.0283389	0.0690763	0.0910778	0.108732	0	0.20371	0.844964	UP	1.03641
Sispe038Scf0056g07008	1.077	30.9532	42.9993	21.7016	27.7126	0	0.253275	0.854816	DOWN	-0.581674
Sispe038Scf0056g07010	2.005	1.67309	1.797	1.94373	1.94561	0	0.182872	0.844772	UP	0.16455
Sispe038Scf0056g07011	1.722	3.40375	2.92107	2.17867	1.89442	0	0.0794615	0.888245	DOWN	-0.634897
Sispe038Scf0056g07030	0.867	0.127554	0.111767	0.0119867	0.0438535	0	0.0653859	0.894948	DOWN	-2.09957
Sispe038Scf0056g07022	1.783	29.0206	36.8724	25.442	27.5721	0	0.334985	0.878017	DOWN	-0.313747
Sispe038Scf0056g07013	5.148	2.66616	2.23996	3.20777	3.03843	0	0.160239	0.849535	UP	0.348396
Sispe038Scf0056g07005	5.998	1.63277	1.58473	0.538855	0.571772	0	0.00151534	1.08337	DOWN	-1.53456
Sispe038Scf0056g07031	0.987	10.993	15.1284	7.00201	7.6196	0	0.213337	0.849152	DOWN	-0.837126
Sispe038Scf0056g07041	1.013	7.09608	10.6702	6.86333	7.39401	0	0.503808	0.87742	DOWN	-0.31744
Sispe038Scf0056g07017	6.017	2.89784	2.16242	3.67026	3.37557	0	0.19102	0.845114	UP	0.477559
Sispe038Scf0056g08012	1.912	1.02735	0.903353	0.914182	0.956075	0.00712341	0.712789	0.803325	DOWN	-0.0458885
Sispe038Scf0056g08061	0.849	82.8466	88.9427	57.6029	62.2631	0.0159005	0.0250451	0.963994	DOWN	-0.519217
Sispe038Scf0056g08013	1.983	0.0557688	0.11106	0.183427	0.149553	0	0.149496	0.848542	UP	0.99707
Sispe038Scf0056g08062	2.543	199.044	224.09	142.474	147.338	0	0.107822	0.877458	DOWN	-0.545995
Sispe038Scf0056g08025	1.91	0.0579003	0.00461218	0.0272054	0.00398125	0	0.664531	0.778007	DOWN	-1.00322
Sispe038Scf0056g08063	1.461	2.66613	3.27408	2.45407	3.2634	0	0.847646	0.868425	DOWN	-0.0551351
Sispe038Scf0056g08004	2.554	3.11283	2.58345	3.73135	3.61155	0	0.183753	0.845006	UP	0.36633
Sispe038Scf0056g08065	2.538	1.07966	1.31549	1.51096	1.79469	0	0.136506	0.854485	UP	0.46482
Sispe038Scf0056g08027	4.222	12.0228	6.23244	12.6707	6.65069	0.0519013	0.910126	0.896282	UP	0.0818883
Sispe038Scf0056g08076	3.072	0.692091	0.645169	0.583374	0.584875	0.0734536	0.172081	0.84635	DOWN	-0.194933
Sispe038Scf0056g08068	1.234	2.73	2.05509	2.26834	1.94983	0.0171725	0.553006	0.887144	DOWN	-0.181928
Sispe038Scf0056g08035	2.564	1.96411	2.63169	1.89146	3.098	0.0078544	0.808581	0.849883	UP	0.118567
Sispe038Scf0056g08077	2.573	2.40215	2.11929	3.00101	2.94651	0.0161725	0.114279	0.863892	UP	0.395507
Sispe038Scf0056g08069	2.457	13.538	12.5094	11.9321	12.0547	0	0.291173	0.869381	DOWN	-0.1189
Sispe038Scf0056g08030	2.093	0.0998048	0.105223	0.163856	0.0980952	0	0.545281	0.885873	UP	0.353481
Sispe038Scf0056g08078	1.319	3.10221	3.54641	3.11222	2.92292	0	0.379887	0.885349	DOWN	-0.139669
Sispe038Scf0056g08071	2.378	3.63258	3.24883	3.50931	4.05152	0	0.42395	0.902932	UP	0.13584
Sispe038Scf0056g08072	2.423	12.6732	14.9754	11.6449	11.8535	0	0.320487	0.875814	DOWN	-0.234642
Sispe038Scf0056g08073	2.642	8.20888	7.51221	8.52402	7.16383	0	0.985193	0.928961	DOWN	-0.00305354
Sispe038Scf0056g08079	3.481	3.13812	2.67998	1.94355	1.59249	0	0.0649381	0.895016	DOWN	-0.718414
Sispe038Scf0056g09031	1.442	11.1033	13.0428	7.90605	9.81373	0	0.142046	0.84869	DOWN	-0.446429
Sispe038Scf0056g09045	2.158	10.8585	11.4422	12.1213	11.8785	0	0.17321	0.846574	UP	0.105928
Sispe038Scf0056g09033	2.676	1.05153	1.21473	1.11459	1.11676	0	0.865838	0.877485	DOWN	-0.0223978
Sispe038Scf0056g09006	1.498	1.71438	2.22878	1.5332	1.28429	0	0.23428	0.852439	DOWN	-0.484942
Sispe038Scf0056g09007	1.671	2.71345	3.67448	2.33224	2.58024	0	0.355968	0.88753	DOWN	-0.378897
Sispe038Scf0056g09004	2.933	225.44	228.131	122.608	133.119	0	0.0246142	0.960612	DOWN	-0.826722
Sispe038Scf0056g09052	0.354	0.0347111	0.124425	0.0293572	0.0214808	0	0.439301	0.907946	DOWN	-1.64628
Sispe038Scf0056g09054	0.372	0.0330315	0.0236808	0.139684	0.102207	0	0.110501	0.867131	UP	2.09262
Sispe038Scf0056g09048	6.605	1.07343	0.934941	0.810312	0.795533	0	0.207566	0.845309	DOWN	-0.322695
Sispe038Scf0056g09008	1.917	22.0948	32.1444	18.752	20.1311	0	0.365225	0.88994	DOWN	-0.480195
Sispe038Scf0056g09036	2.294	0.615994	0.701245	0.826143	0.505197	0.0749398	0.972319	0.923848	UP	0.0153615
Sispe038Scf0056g09056	1.244	0.187674	0.13731	0.180779	0.254254	0.129972	0.355671	0.887776	UP	0.420757
Sispe038Scf0056g09043	3.982	0.786884	0.807478	1.17183	1.0293	0	0.140685	0.848552	UP	0.46526
Sispe038Scf0056g10001	2.385	7.55812	8.957	7.35097	8.40128	0	0.708215	0.801018	DOWN	-0.068229
Sispe038Scf0056g10031	1.415	91.7455	93.154	62.4796	55.1962	0	0.0602817	0.898264	DOWN	-0.651924
Sispe038Scf0056g10017	1.162	0.560456	0.401799	0.47401	0.320659	0	0.526949	0.883517	DOWN	-0.276065
Sispe038Scf0056g10035	2.54	1.12718	0.821966	0.797846	0.769401	0	0.427907	0.904196	DOWN	-0.314611
Sispe038Scf0056g10021	1.46	3.03827	3.68661	1.94325	2.38022	0	0.107666	0.87853	DOWN	-0.637321
Sispe038Scf0056g10027	1.299	39.2091	32.9109	24.6491	20.6349	0	0.0880375	0.88464	DOWN	-0.671399
Sispe038Scf0056g10032	1.357	10.857	8.74434	11.434	9.72238	0	0.627266	0.758343	UP	0.110138
Sispe038Scf0056g10033	3.338	0.0331305	0.0448644	0.0824382	0.0478394	0.0580373	0.355032	0.887699	UP	0.740138
Sispe038Scf0056g10005	3.426	0.132032	0.121869	0.153738	0.121601	0.154617	0.624491	0.756922	UP	0.116944
Sispe038Scf0056g10036	1.161	1.72714	2.06842	2.86298	2.81122	0.266089	0.107923	0.877221	UP	0.580104
Sispe038Scf0056g10016	1.793	87.6315	109.735	48.5773	63.34	0	0.100943	0.881928	DOWN	-0.818443
Sispe038Scf0056g11011	0.734	5.80905	5.50878	3.86531	3.22194	0	0.0569006	0.910465	DOWN	-0.6753
Sispe038Scf0056g11035	1.778	6.93172	10.2709	7.63945	8.31842	0	0.773354	0.833293	DOWN	-0.108357
Sispe038Scf0056g11033	2.725	1.4114	1.6778	1.04878	1.40364	0	0.296693	0.869253	DOWN	-0.333028
Sispe038Scf0056g11016	0.588	0.0208975	0.0149817	0.0176742	0.0129323	0	0.561662	0.891748	DOWN	-0.229309
Sispe038Scf0056g11036	1.927	8.72958	6.33151	6.90853	6.08888	0	0.543158	0.891782	DOWN	-0.212603
Sispe038Scf0056g11037	2.156	59.3812	62.6495	41.5554	45.3254	0	0.020619	0.975832	DOWN	-0.490136
Sispe038Scf0056g11038	1.354	1.31589	1.32074	1.68091	1.60059	0	0.077946	0.890864	UP	0.315656
Sispe038Scf0056g11013	0.841	0.482158	1.18365	0.556077	0.73239	0	0.685872	0.789837	DOWN	-0.370564
Sispe038Scf0056g11039	2.15	1945.4	1988.6	1185.82	1617.06	0.000412975	0.228969	0.85052	DOWN	-0.489089
Sispe038Scf0056g11034	5.168	3.24075	2.85176	3.9032	4.04828	0.000112913	0.0991356	0.880559	UP	0.384188
Sispe038Scf0056g11009	0.822	0.0149486	0.0107169	0.0126429	0.00925084	0	0.561662	0.751372	DOWN	-0.229309
Sispe038Scf0056g12010	7.843	63.56	47.4001	53.2264	46.3223	0.0071564	0.608696	0.748715	DOWN	-0.156568
Sispe038Scf0056g12002	0.769	0.0159788	0.0343664	0.121628	0.00988842	0	0.599024	0.743541	UP	1.38532
Sispe038Scf0056g12029	0.816	0.0150585	0.0107957	0.0127359	0.00931886	0	0.561662	0.751372	DOWN	-0.229309
Sispe038Scf0056g12032	1.707	0.00719844	0.0258033	0.00608814	0.00445471	0	0.439301	0.907277	DOWN	-1.64628
Sispe038Scf0056g12033	2.063	2.86495	1.72086	1.88908	0.770371	0	0.351846	0.886994	DOWN	-0.786049
Sispe038Scf0056g12022	1.286	10.7112	16.2279	8.52569	10.8978	0	0.384403	0.88732	DOWN	-0.471901
Sispe038Scf0056g12030	2.047	4.24398	5.10825	3.21369	4.00084	0	0.210054	0.847529	DOWN	-0.374405
Sispe038Scf0056g12031	1.066	1.64835	1.39659	1.41361	1.30541	0	0.40187	0.893216	DOWN	-0.16333
Sispe038Scf0056g12027	0.851	0.274344	0.693561	1.35554	0.920366	0	0.163004	0.847088	UP	1.2335
Sispe038Scf0056g13003	0.24	0.0511989	0.0367052	0.0433019	0.0316841	0	0.561662	0.837867	DOWN	-0.229309
Sispe038Scf0056g13002	0.468	0.0787675	0.0188232	0.0222061	0.0162483	0	0.503344	0.881777	DOWN	-1.3436
Sispe038Scf0057g00008	0.316	0.0388852	0.0278774	0.0328875	0.0240639	0	0.561662	0.803994	DOWN	-0.229309
Sispe038Scf0057g00007	1.122	0.0109516	0.00785139	0.00926244	0.00677736	0	0.561662	0.803994	DOWN	-0.229309
Sispe038Scf0057g02001	1.48	0.523059	0.589268	0.456425	0.375072	0	0.12076	0.858062	DOWN	-0.419798
Sispe038Scf0057g02002	1.026	7.7966	8.3483	4.80274	6.33167	0.00243651	0.157219	0.850159	DOWN	-0.536054
Sispe038Scf0057g02013	0.988	4.61412	4.36617	3.53267	3.38414	0.00252998	0.0317762	0.942404	DOWN	-0.376654
Sispe038Scf0057g02014	0.908	0.338319	0.00970182	0.103009	0.00837466	0	0.600853	0.744492	DOWN	-1.64364
Sispe038Scf0057g02015	1.276	10.3136	11.1496	7.50114	8.15842	0	0.0359552	0.958102	DOWN	-0.454826
Sispe038Scf0057g02024	2.254	0.201706	0.191506	0.0968241	0.192298	0	0.471156	0.909036	DOWN	-0.44363
Sispe038Scf0057g02005	1.523	0.00806811	0.0520573	0.0341184	0.0948652	0	0.463471	0.909457	UP	1.10114
Sispe038Scf0057g02006	3.219	3.34773	3.19914	4.0711	3.88596	0	0.0302357	0.948629	UP	0.281431
Sispe038Scf0057g02028	1.651	1.06429	1.3041	6.12357	6.99481	0.0468769	0.0380957	0.944716	UP	2.46961
Sispe038Scf0057g02038	5.508	0.0379251	0.0665167	0.0400819	0.10949	0.014528	0.633892	0.76235	UP	0.518135
Sispe038Scf0057g02020	2.774	1.52822	1.43222	1.10493	0.940244	0.00657738	0.0612468	0.900269	DOWN	-0.533583
Sispe038Scf0057g02008	1.732	1.01452	0.656117	0.558024	0.979062	0	0.832155	0.861352	DOWN	-0.120199
Sispe038Scf0057g02031	4.614	3.5766	2.89632	3.23666	2.79018	0	0.646046	0.768876	DOWN	-0.103015
Sispe038Scf0057g02011	1.546	0.0397404	0.0284905	0.087388	0.103291	0	0.0313339	0.946835	UP	1.48265
Sispe038Scf0057g02012	2.884	40.1737	34.5803	39.1735	34.0949	0	0.862431	0.875802	DOWN	-0.0289594
Sispe038Scf0057g02021	1.59	0.0850095	0.0277021	0.00653613	0.0143475	0	0.351358	0.887362	DOWN	-2.43219
Sispe038Scf0060g00005	0.252	0.0487609	0.174787	0.0412399	0.0301754	0	0.439301	0.909121	DOWN	-1.64628
Sispe038Scf0060g01006	0.543	0.0226293	0.0162233	0.019139	0.014004	0	0.561662	0.861897	DOWN	-0.229309
Sispe038Scf0060g01002	2.558	10.7938	9.51523	10.689	9.28377	0	0.875957	0.88136	DOWN	-0.0240845
Sispe038Scf0060g01005	4.216	0.0262309	0.0940267	0.0616251	0.106415	0	0.623912	0.756739	UP	0.482681
Sispe038Scf0060g02001	0.33	0.0372356	0.136438	0.0314923	0.023043	0.513508	0.440983	0.90095	DOWN	-1.67112
Sispe038Scf0060g02002	1.263	0.0875611	0.0209246	0.0740555	0.0541866	1	0.818119	0.854643	UP	0.241366
Sispe038Scf0060g03004	1.308	0.0845486	0.0202047	0.103289	0.029068	1	0.805573	0.848607	UP	0.337437
Sispe038Scf0060g03005	0.465	0.0264252	0.0189446	0.0223494	0.0163531	0	0.561662	0.881173	DOWN	-0.229309
Sispe038Scf0062g00008	0.393	0.0312665	0.0224154	0.13222	0.0193491	0	0.54473	0.88635	UP	1.49746
Sispe038Scf0062g00001	0.837	0.0146807	0.0105248	0.0124163	0.00908506	0	0.561662	0.837867	DOWN	-0.229309
Sispe038Scf0064g00004	0.507	0.0242362	0.0173753	0.0204979	0.0149984	0	0.561662	0.803994	DOWN	-0.229309
Sispe038Scf0064g00010	0.537	0.114411	0.0164046	0.174175	0.0424815	1	0.656931	0.774833	UP	0.727877
Sispe038Scf0064g00011	0.832	4.47724	3.56133	3.61784	3.26062	0.327876	0.410531	0.896804	DOWN	-0.224854
Sispe038Scf0064g00005	2.397	0.835586	0.775487	1.06222	0.935852	0.614754	0.156277	0.850675	UP	0.310589
Sispe038Scf0065g00001	2.474	1.09235	1.42698	1.8329	1.53132	0.742726	0.202906	0.845703	UP	0.417231
Sispe038Scf0065g00008	1.288	0.404497	0.573765	0.684755	0.583185	0.809219	0.305113	0.872026	UP	0.374193
Sispe038Scf0065g00002	0.51	0.0240936	0.0863652	0.0203774	0.0149102	0	0.439301	0.907946	DOWN	-1.64628
Sispe038Scf0065g00003	0.911	2.18766	1.8349	1.93898	1.36297	0.218797	0.416784	0.899068	DOWN	-0.2848
Sispe038Scf0065g01001	1.539	6.60296	9.38166	6.69196	6.56658	0	0.50588	0.876351	DOWN	-0.269762
Sispe038Scf0065g01002	0.568	5.36884	7.02569	3.88469	6.00282	0.0209337	0.454469	0.908128	DOWN	-0.326023
Sispe038Scf0065g02002	3.464	0.904553	0.7909	1.39506	1.44225	0	0.0356655	0.955689	UP	0.742853
Sispe038Scf0065g02016	14.12	0.0149656	0.0122133	0.0164712	0.0224676	0.312369	0.26688	0.857825	UP	0.518726
Sispe038Scf0065g02017	1.743	1.29011	0.945112	1.52041	1.12121	0	0.523144	0.881579	UP	0.24101
Sispe038Scf0065g03012	0.189	0.0650145	0.0466098	0.0549865	0.0402338	0	0.561662	0.837867	DOWN	-0.229309
Sispe038Scf0065g03011	0.333	0.0369001	0.0264542	0.0312086	0.0228354	0	0.561662	0.837867	DOWN	-0.229309
Sispe038Scf0065g03010	0.342	0.035929	0.0257581	0.0303873	0.0222345	0	0.561662	0.803994	DOWN	-0.229309
Sispe038Scf0065g03002	2.314	1.21603	1.755	0.588337	0.653947	0	0.187948	0.845325	DOWN	-1.25797
Sispe038Scf0065g03003	2.673	0.427519	0.359225	0.408233	0.594567	0	0.441442	0.900847	UP	0.350067
Sispe038Scf0065g04013	3.761	3.10706	2.68658	3.81047	3.38256	0	0.144922	0.846017	UP	0.312133
Sispe038Scf0065g04015	2.579	8.66669	10.1277	10.7229	10.0338	0	0.388332	0.888334	UP	0.143268
Sispe038Scf0065g04011	7.856	0.680393	0.624587	0.898228	1.06558	0.00351094	0.130488	0.85255	UP	0.589623
Sispe038Scf0065g05004	0.771	0.0828958	0.0824074	0.0687121	0.0901304	0.047922	0.813501	0.851964	DOWN	-0.0575168
Sispe038Scf0065g05001	1.361	0.261825	0.291269	0.0687231	0.00558721	0	0.0467549	0.93017	DOWN	-2.89589
Sispe038Scf0065g05007	3.144	0.00390831	0.0415469	0.0165274	0.00241864	0.132194	0.60837	0.748616	DOWN	-1.26255
Sispe038Scf0065g06012	0.948	11.3675	14.0967	5.47029	7.66034	0	0.0768283	0.889588	DOWN	-0.955529
Sispe038Scf0065g06011	2.283	14.6452	12.3978	16.3284	15.4382	0	0.252846	0.854915	UP	0.232258
Sispe038Scf0065g06002	0.648	0.0189626	0.0679726	0.0160377	0.0117349	0	0.439301	0.90201	DOWN	-1.64628
Sispe038Scf0065g07012	1.304	0.00942311	0.0878223	0.00796967	0.0408201	0	0.649322	0.770809	DOWN	-0.995053
Sispe038Scf0065g07013	2.848	0.75504	0.695956	0.711562	0.691533	0	0.562868	0.725934	DOWN	-0.0484306
Sispe038Scf0065g07002	0.408	0.030117	0.0215913	0.0254717	0.0186377	0	0.561662	0.751372	DOWN	-0.229309
Sispe038Scf0065g07001	3.88	76.0288	61.608	71.0892	62.1055	0	0.822307	0.856488	DOWN	-0.0473297
Sispe038Scf0065g08002	1.339	5.41932	3.39151	1.82853	1.87728	0.786203	0.240542	0.855672	DOWN	-1.24949
Sispe038Scf0065g08003	1.584	2.49013	2.37472	1.64678	2.04027	0	0.183019	0.845332	DOWN	-0.399927
Sispe038Scf0065g08015	1.991	1.26519	0.924728	1.25795	0.966279	0	0.946099	0.912952	UP	0.0224315
Sispe038Scf0065g09001	1.505	11.3733	12.8949	11.5664	10.3023	0	0.352463	0.887351	DOWN	-0.150202
Sispe038Scf0065g09035	1.092	0.247555	0.38722	0.180821	0.208906	1	0.321133	0.875586	DOWN	-0.70378
Sispe038Scf0065g09036	3.839	3.49115	2.96646	4.15765	4.11274	0.125222	0.177116	0.846581	UP	0.356956
Sispe038Scf0065g09010	5.356	2.57433	3.62592	4.29305	3.76171	0.341721	0.296549	0.869213	UP	0.377516
Sispe038Scf0065g09040	1.081	0.375111	0.643785	0.644121	0.724544	0	0.405557	0.894078	UP	0.425762
Sispe038Scf0065g09037	0.886	3.74163	3.1037	2.52032	2.75536	0.12511	0.215972	0.851871	DOWN	-0.375762
Sispe038Scf0065g09038	0.581	6.18581	6.53077	5.6834	6.10982	0.222761	0.239688	0.85508	DOWN	-0.108753
Sispe038Scf0065g09011	4.59	3.66961	2.87266	4.57495	3.7103	0.0961895	0.277262	0.864085	UP	0.340756
Sispe038Scf0065g09012	1.329	0.120196	0.178969	0.336249	0.177374	0.0666667	0.389931	0.888905	UP	0.779769
Sispe038Scf0066g00006	1.22	23.1332	22.2575	8.33952	8.19632	0.824131	0.0164308	1.00566	DOWN	-1.4568
Sispe038Scf0066g00007	1.229	2.34774	2.5579	3.22342	3.09624	0.038944	0.0441806	0.93722	UP	0.365407
[truncated: 33,948 more rows]
