# Supplementary material for: Transcriptomic Analysis Suggests Auxin Regulation in Dorsal-Ventral Petal Asymmetry of Wild Progenitor Sinningia speciosa
Source: Int J Mol Sci. 2022 Feb 13;23(4):2073. doi: 10.3390/ijms23042073 (PMC8876764; doi:10.3390/ijms23042073)
Supplement: Supplementary file 1 [file ijms-23-02073-s001.zip › Table S9.xlsx]

## Sheet: Sheet1
Table S9. Coordinates of novel gene loci transcripts on draft genome contigs.
geneID	contig	start	stop
NOVEL_1	Sispe038Scf0001	54012	54672
NOVEL_2	Sispe038Scf0001	102339	119196
NOVEL_5	Sispe038Scf0001	178272	188969
NOVEL_10	Sispe038Scf0002	57909	58431
NOVEL_12	Sispe038Scf0002	211546	216255
NOVEL_16	Sispe038Scf0002	309430	313197
NOVEL_20	Sispe038Scf0002	394434	399709
NOVEL_21	Sispe038Scf0002	420135	421744
NOVEL_24	Sispe038Scf0002	643836	646636
NOVEL_26	Sispe038Scf0002	850015	850617
NOVEL_27	Sispe038Scf0002	918955	920024
NOVEL_28	Sispe038Scf0002	988337	988936
NOVEL_29	Sispe038Scf0002	1100409	1102292
NOVEL_30	Sispe038Scf0002	1163444	1163764
NOVEL_32	Sispe038Scf0002	1228640	1229157
NOVEL_35	Sispe038Scf0002	1424965	1426007
NOVEL_36	Sispe038Scf0002	1487338	1488087
NOVEL_37	Sispe038Scf0002	1494444	1496652
NOVEL_38	Sispe038Scf0002	1520166	1520526
NOVEL_39	Sispe038Scf0002	1531132	1537412
NOVEL_40	Sispe038Scf0002	1586186	1589723
NOVEL_41	Sispe038Scf0002	1671547	1672536
NOVEL_42	Sispe038Scf0002	1706671	1707043
NOVEL_43	Sispe038Scf0002	1783605	1791018
NOVEL_46	Sispe038Scf0003	159090	159495
NOVEL_47	Sispe038Scf0004	10666	15717
NOVEL_49	Sispe038Scf0004	57998	58630
NOVEL_51	Sispe038Scf0004	136873	137760
NOVEL_56	Sispe038Scf0006	160624	160983
NOVEL_57	Sispe038Scf0006	163597	166051
NOVEL_58	Sispe038Scf0006	422666	423071
NOVEL_64	Sispe038Scf0006	768059	768393
NOVEL_69	Sispe038Scf0008	223301	226714
NOVEL_70	Sispe038Scf0008	233672	234400
NOVEL_74	Sispe038Scf0008	442526	447561
NOVEL_77	Sispe038Scf0008	489161	489637
NOVEL_79	Sispe038Scf0008	489973	490340
NOVEL_82	Sispe038Scf0008	550960	552086
NOVEL_85	Sispe038Scf0011	7986	8386
NOVEL_89	Sispe038Scf0011	226811	227171
NOVEL_90	Sispe038Scf0011	307779	310191
NOVEL_92	Sispe038Scf0011	327271	327916
NOVEL_95	Sispe038Scf0011	553468	553959
NOVEL_96	Sispe038Scf0011	568463	571126
NOVEL_97	Sispe038Scf0011	589425	590686
NOVEL_98	Sispe038Scf0011	773934	778854
NOVEL_99	Sispe038Scf0012	59610	60038
NOVEL_100	Sispe038Scf0012	75447	75870
NOVEL_102	Sispe038Scf0013	248929	252093
NOVEL_103	Sispe038Scf0013	307753	308196
NOVEL_105	Sispe038Scf0014	85141	85560
NOVEL_106	Sispe038Scf0014	107118	110968
NOVEL_107	Sispe038Scf0014	132156	137832
NOVEL_110	Sispe038Scf0014	166591	167479
NOVEL_111	Sispe038Scf0014	175229	175585
NOVEL_112	Sispe038Scf0014	280169	280617
NOVEL_115	Sispe038Scf0014	298488	299260
NOVEL_116	Sispe038Scf0014	325177	329197
NOVEL_117	Sispe038Scf0015	191351	192404
NOVEL_119	Sispe038Scf0015	192583	195715
NOVEL_121	Sispe038Scf0015	201844	202172
NOVEL_124	Sispe038Scf0016	94813	102511
NOVEL_127	Sispe038Scf0017	46427	52912
NOVEL_130	Sispe038Scf0018	75876	77076
NOVEL_131	Sispe038Scf0018	100457	102714
NOVEL_132	Sispe038Scf0018	127288	127689
NOVEL_133	Sispe038Scf0018	235795	241384
NOVEL_136	Sispe038Scf0018	411327	411997
NOVEL_137	Sispe038Scf0018	420971	428693
NOVEL_139	Sispe038Scf0018	521760	524695
NOVEL_140	Sispe038Scf0018	528414	528758
NOVEL_141	Sispe038Scf0018	533920	534674
NOVEL_142	Sispe038Scf0018	535359	535967
NOVEL_144	Sispe038Scf0018	546568	547709
NOVEL_146	Sispe038Scf0018	651506	653001
NOVEL_151	Sispe038Scf0018	817099	817505
NOVEL_152	Sispe038Scf0018	826231	826828
NOVEL_154	Sispe038Scf0018	933083	940625
NOVEL_155	Sispe038Scf0018	1054573	1056480
NOVEL_156	Sispe038Scf0018	1119095	1119505
NOVEL_157	Sispe038Scf0018	1197083	1203220
NOVEL_162	Sispe038Scf0018	1296660	1297333
NOVEL_163	Sispe038Scf0018	1357051	1357666
NOVEL_165	Sispe038Scf0018	1438545	1439227
NOVEL_166	Sispe038Scf0018	1518401	1519280
NOVEL_168	Sispe038Scf0018	1625238	1625693
NOVEL_169	Sispe038Scf0018	1644744	1645303
NOVEL_170	Sispe038Scf0018	1743197	1752748
NOVEL_172	Sispe038Scf0018	1753969	1755090
NOVEL_174	Sispe038Scf0018	1755657	1755971
NOVEL_176	Sispe038Scf0018	1783745	1786464
NOVEL_179	Sispe038Scf0018	1796923	1797304
NOVEL_182	Sispe038Scf0018	1830583	1831281
NOVEL_183	Sispe038Scf0018	1849284	1849879
NOVEL_184	Sispe038Scf0018	1850967	1858979
NOVEL_185	Sispe038Scf0018	1861116	1882367
NOVEL_189	Sispe038Scf0018	1896640	1897444
NOVEL_190	Sispe038Scf0018	2006626	2006944
NOVEL_191	Sispe038Scf0018	2041369	2041950
NOVEL_192	Sispe038Scf0018	2097446	2097858
NOVEL_193	Sispe038Scf0018	2202876	2203866
NOVEL_194	Sispe038Scf0018	2242511	2242823
NOVEL_195	Sispe038Scf0018	2290978	2291314
NOVEL_198	Sispe038Scf0019	46066	49512
NOVEL_200	Sispe038Scf0019	50063	50497
NOVEL_201	Sispe038Scf0019	70940	72418
NOVEL_205	Sispe038Scf0019	187196	188168
NOVEL_206	Sispe038Scf0019	188388	188706
NOVEL_207	Sispe038Scf0019	196314	196776
NOVEL_208	Sispe038Scf0019	202701	203521
NOVEL_211	Sispe038Scf0019	234728	235134
NOVEL_212	Sispe038Scf0019	318143	318853
NOVEL_214	Sispe038Scf0019	359307	362901
NOVEL_218	Sispe038Scf0019	424428	427014
NOVEL_220	Sispe038Scf0019	654864	655555
NOVEL_222	Sispe038Scf0019	858140	866906
NOVEL_225	Sispe038Scf0019	963407	964030
NOVEL_228	Sispe038Scf0019	1022896	1023314
NOVEL_229	Sispe038Scf0019	1053464	1054023
NOVEL_230	Sispe038Scf0019	1065449	1067061
NOVEL_231	Sispe038Scf0019	1123782	1132878
NOVEL_233	Sispe038Scf0020	38558	39657
NOVEL_234	Sispe038Scf0020	187514	187817
NOVEL_235	Sispe038Scf0020	265601	269447
NOVEL_237	Sispe038Scf0020	273619	274786
NOVEL_238	Sispe038Scf0020	327670	328307
NOVEL_239	Sispe038Scf0020	379326	380467
NOVEL_240	Sispe038Scf0020	413859	415064
NOVEL_241	Sispe038Scf0020	424309	425855
NOVEL_242	Sispe038Scf0020	452383	452862
NOVEL_244	Sispe038Scf0020	752309	753769
NOVEL_249	Sispe038Scf0020	998569	998919
NOVEL_251	Sispe038Scf0021	145209	145772
NOVEL_253	Sispe038Scf0021	182346	182771
NOVEL_254	Sispe038Scf0021	202865	205910
NOVEL_259	Sispe038Scf0022	347697	359983
NOVEL_264	Sispe038Scf0022	500804	505593
NOVEL_266	Sispe038Scf0022	506172	507680
NOVEL_269	Sispe038Scf0022	514112	515202
NOVEL_272	Sispe038Scf0023	81027	81331
NOVEL_274	Sispe038Scf0023	117588	118120
NOVEL_276	Sispe038Scf0023	120693	121305
NOVEL_281	Sispe038Scf0023	207383	207873
NOVEL_284	Sispe038Scf0023	252392	253155
NOVEL_286	Sispe038Scf0023	260118	265482
NOVEL_288	Sispe038Scf0024	3604	11548
NOVEL_289	Sispe038Scf0024	12518	12828
NOVEL_295	Sispe038Scf0024	354479	354930
NOVEL_297	Sispe038Scf0024	438269	438674
NOVEL_300	Sispe038Scf0024	520154	528299
NOVEL_302	Sispe038Scf0024	575394	576859
NOVEL_303	Sispe038Scf0024	590909	599731
NOVEL_307	Sispe038Scf0024	873398	875180
NOVEL_311	Sispe038Scf0024	1008792	1009305
NOVEL_313	Sispe038Scf0024	1109799	1117524
NOVEL_315	Sispe038Scf0024	1117740	1118897
NOVEL_321	Sispe038Scf0025	5011	5543
NOVEL_324	Sispe038Scf0025	50883	51658
NOVEL_326	Sispe038Scf0025	120823	122645
NOVEL_329	Sispe038Scf0025	140863	145224
NOVEL_335	Sispe038Scf0025	149537	150984
NOVEL_336	Sispe038Scf0025	156261	156674
NOVEL_338	Sispe038Scf0025	161925	162289
NOVEL_343	Sispe038Scf0025	388640	395934
NOVEL_345	Sispe038Scf0026	10107	10597
NOVEL_346	Sispe038Scf0026	12119	12721
NOVEL_351	Sispe038Scf0026	241632	242057
NOVEL_353	Sispe038Scf0026	242457	242955
NOVEL_364	Sispe038Scf0027	250111	250876
NOVEL_367	Sispe038Scf0028	64386	69709
NOVEL_368	Sispe038Scf0028	151205	159979
NOVEL_372	Sispe038Scf0029	55831	56583
NOVEL_373	Sispe038Scf0029	67369	73401
NOVEL_374	Sispe038Scf0029	96483	98791
NOVEL_378	Sispe038Scf0029	126075	126559
NOVEL_379	Sispe038Scf0029	128074	130155
NOVEL_382	Sispe038Scf0029	147313	147676
NOVEL_385	Sispe038Scf0029	166663	167065
NOVEL_386	Sispe038Scf0029	226821	229288
NOVEL_388	Sispe038Scf0029	319701	321017
NOVEL_389	Sispe038Scf0029	329099	329471
NOVEL_391	Sispe038Scf0029	368237	368720
NOVEL_392	Sispe038Scf0029	664306	664907
NOVEL_395	Sispe038Scf0029	813574	816359
NOVEL_396	Sispe038Scf0029	818832	819285
NOVEL_398	Sispe038Scf0029	858956	866557
NOVEL_399	Sispe038Scf0029	919635	921962
NOVEL_401	Sispe038Scf0029	1049963	1050377
NOVEL_405	Sispe038Scf0029	1078459	1079633
NOVEL_406	Sispe038Scf0029	1081138	1082627
NOVEL_408	Sispe038Scf0029	1085228	1093443
NOVEL_415	Sispe038Scf0029	1235973	1236349
NOVEL_418	Sispe038Scf0029	1253568	1254097
NOVEL_424	Sispe038Scf0029	1390272	1390706
NOVEL_425	Sispe038Scf0029	1391617	1393326
NOVEL_427	Sispe038Scf0029	1403727	1405059
NOVEL_431	Sispe038Scf0029	1406542	1418826
NOVEL_434	Sispe038Scf0031	47129	48581
NOVEL_436	Sispe038Scf0031	107060	107361
NOVEL_439	Sispe038Scf0031	221686	225908
NOVEL_440	Sispe038Scf0031	242977	243589
NOVEL_443	Sispe038Scf0031	263224	263900
NOVEL_444	Sispe038Scf0031	264388	264704
NOVEL_449	Sispe038Scf0031	583407	584421
NOVEL_450	Sispe038Scf0031	584905	587021
NOVEL_451	Sispe038Scf0031	591332	591833
NOVEL_452	Sispe038Scf0031	594750	595915
NOVEL_454	Sispe038Scf0031	705722	706565
NOVEL_455	Sispe038Scf0032	79610	84305
NOVEL_457	Sispe038Scf0032	84613	85887
NOVEL_461	Sispe038Scf0033	28316	31334
NOVEL_463	Sispe038Scf0033	31837	32967
NOVEL_465	Sispe038Scf0033	48016	48619
NOVEL_466	Sispe038Scf0033	49076	50780
NOVEL_467	Sispe038Scf0033	65026	70452
NOVEL_473	Sispe038Scf0033	131469	131777
NOVEL_476	Sispe038Scf0033	190934	191339
NOVEL_479	Sispe038Scf0033	200680	202459
NOVEL_482	Sispe038Scf0033	312879	313737
NOVEL_484	Sispe038Scf0033	344648	345117
NOVEL_485	Sispe038Scf0033	359993	360718
NOVEL_487	Sispe038Scf0033	401802	402292
NOVEL_490	Sispe038Scf0033	438727	439725
NOVEL_492	Sispe038Scf0033	441269	449752
NOVEL_493	Sispe038Scf0033	451440	451752
NOVEL_494	Sispe038Scf0033	458290	458712
NOVEL_495	Sispe038Scf0033	458864	459725
NOVEL_499	Sispe038Scf0033	467296	468010
NOVEL_501	Sispe038Scf0033	468316	470174
NOVEL_508	Sispe038Scf0033	657830	658210
NOVEL_510	Sispe038Scf0033	857857	858181
NOVEL_513	Sispe038Scf0033	1028303	1031735
NOVEL_514	Sispe038Scf0033	1056833	1061770
NOVEL_515	Sispe038Scf0033	1069967	1082618
NOVEL_516	Sispe038Scf0033	1133391	1142134
NOVEL_517	Sispe038Scf0033	1221282	1221614
NOVEL_519	Sispe038Scf0034	133802	134115
NOVEL_523	Sispe038Scf0035	146313	149672
NOVEL_527	Sispe038Scf0037	169029	169613
NOVEL_528	Sispe038Scf0037	176768	177389
NOVEL_529	Sispe038Scf0037	204253	205024
NOVEL_530	Sispe038Scf0037	208344	209854
NOVEL_534	Sispe038Scf0037	318251	318691
NOVEL_535	Sispe038Scf0037	322132	323681
NOVEL_536	Sispe038Scf0037	332735	333046
NOVEL_537	Sispe038Scf0037	340710	341357
NOVEL_542	Sispe038Scf0037	608358	610189
NOVEL_543	Sispe038Scf0037	912097	919711
NOVEL_545	Sispe038Scf0037	992917	993250
NOVEL_546	Sispe038Scf0037	997028	998694
NOVEL_548	Sispe038Scf0037	1078606	1080037
NOVEL_549	Sispe038Scf0037	1177520	1177896
NOVEL_550	Sispe038Scf0037	1373129	1373563
NOVEL_553	Sispe038Scf0037	1482348	1482650
NOVEL_554	Sispe038Scf0037	1501401	1501730
NOVEL_557	Sispe038Scf0037	1579097	1579783
NOVEL_559	Sispe038Scf0037	1692340	1692898
NOVEL_560	Sispe038Scf0037	1705622	1706117
NOVEL_561	Sispe038Scf0037	1710733	1711898
NOVEL_565	Sispe038Scf0037	1749287	1750136
NOVEL_570	Sispe038Scf0038	90252	92833
NOVEL_576	Sispe038Scf0038	93361	93743
NOVEL_577	Sispe038Scf0038	94005	94962
NOVEL_580	Sispe038Scf0038	120109	120577
NOVEL_585	Sispe038Scf0039	258453	258825
NOVEL_587	Sispe038Scf0039	426864	427229
NOVEL_588	Sispe038Scf0039	431987	436932
NOVEL_589	Sispe038Scf0039	455616	455991
NOVEL_590	Sispe038Scf0039	464978	465822
NOVEL_591	Sispe038Scf0039	544325	551935
NOVEL_595	Sispe038Scf0040	52828	55033
NOVEL_596	Sispe038Scf0040	168269	170155
NOVEL_599	Sispe038Scf0041	110963	111434
NOVEL_602	Sispe038Scf0042	14686	14992
NOVEL_606	Sispe038Scf0042	40783	41224
NOVEL_608	Sispe038Scf0043	9639	10422
NOVEL_612	Sispe038Scf0044	70207	70723
NOVEL_619	Sispe038Scf0044	355658	369493
NOVEL_620	Sispe038Scf0044	370358	371471
NOVEL_623	Sispe038Scf0044	457271	457617
NOVEL_625	Sispe038Scf0044	496586	497881
NOVEL_628	Sispe038Scf0044	512038	512579
NOVEL_632	Sispe038Scf0044	521336	521665
NOVEL_633	Sispe038Scf0044	531264	534405
NOVEL_639	Sispe038Scf0045	25133	25597
NOVEL_640	Sispe038Scf0045	25891	26609
NOVEL_642	Sispe038Scf0045	197945	198274
NOVEL_643	Sispe038Scf0045	220705	221058
NOVEL_644	Sispe038Scf0046	3	412
NOVEL_648	Sispe038Scf0048	155760	159976
NOVEL_657	Sispe038Scf0050	39346	39940
NOVEL_658	Sispe038Scf0050	74619	78838
NOVEL_660	Sispe038Scf0050	112564	112909
NOVEL_661	Sispe038Scf0050	251888	252605
NOVEL_666	Sispe038Scf0050	266046	273735
NOVEL_669	Sispe038Scf0050	384998	385317
NOVEL_672	Sispe038Scf0050	540447	540983
NOVEL_677	Sispe038Scf0051	87244	90791
NOVEL_678	Sispe038Scf0051	91157	91817
NOVEL_679	Sispe038Scf0051	94951	95254
NOVEL_680	Sispe038Scf0051	126386	126728
NOVEL_681	Sispe038Scf0051	126887	127483
NOVEL_682	Sispe038Scf0051	127740	129901
NOVEL_685	Sispe038Scf0051	132031	132566
NOVEL_689	Sispe038Scf0051	147794	148177
NOVEL_690	Sispe038Scf0051	150406	156721
NOVEL_691	Sispe038Scf0051	168592	172286
NOVEL_697	Sispe038Scf0051	273713	274016
NOVEL_702	Sispe038Scf0051	391544	391854
NOVEL_706	Sispe038Scf0051	529001	529335
NOVEL_707	Sispe038Scf0051	556858	560720
NOVEL_708	Sispe038Scf0052	25275	26271
NOVEL_709	Sispe038Scf0052	39085	39400
NOVEL_710	Sispe038Scf0052	46876	49940
NOVEL_712	Sispe038Scf0052	151041	154301
NOVEL_713	Sispe038Scf0052	155226	156862
NOVEL_715	Sispe038Scf0052	159212	159588
NOVEL_716	Sispe038Scf0052	350663	351644
NOVEL_717	Sispe038Scf0052	352100	352513
NOVEL_719	Sispe038Scf0052	449836	451669
NOVEL_722	Sispe038Scf0052	495502	496400
NOVEL_735	Sispe038Scf0055	69101	69514
NOVEL_736	Sispe038Scf0055	315729	316325
NOVEL_737	Sispe038Scf0055	317180	318449
NOVEL_739	Sispe038Scf0056	143310	150213
NOVEL_742	Sispe038Scf0056	234641	236949
NOVEL_743	Sispe038Scf0056	263189	267365
NOVEL_744	Sispe038Scf0056	304160	306882
NOVEL_745	Sispe038Scf0056	357868	366097
NOVEL_746	Sispe038Scf0056	416871	417335
NOVEL_751	Sispe038Scf0056	841324	842650
NOVEL_753	Sispe038Scf0056	935420	935819
NOVEL_755	Sispe038Scf0056	1070387	1071615
NOVEL_762	Sispe038Scf0056	1115409	1116384
NOVEL_763	Sispe038Scf0056	1235226	1241926
NOVEL_764	Sispe038Scf0056	1273306	1274646
NOVEL_766	Sispe038Scf0056	1336257	1337049
NOVEL_769	Sispe038Scf0057	306235	307409
NOVEL_771	Sispe038Scf0060	16042	16570
NOVEL_772	Sispe038Scf0060	34102	41497
NOVEL_775	Sispe038Scf0060	99205	100113
NOVEL_784	Sispe038Scf0064	25190	25545
NOVEL_785	Sispe038Scf0064	259916	260915
NOVEL_786	Sispe038Scf0065	1608	3877
NOVEL_788	Sispe038Scf0065	5442	7577
NOVEL_789	Sispe038Scf0065	7847	13169
NOVEL_790	Sispe038Scf0065	57685	58626
NOVEL_791	Sispe038Scf0065	73733	74195
NOVEL_792	Sispe038Scf0065	86677	87272
NOVEL_794	Sispe038Scf0065	88499	89133
NOVEL_795	Sispe038Scf0065	99230	99569
NOVEL_796	Sispe038Scf0065	99872	100462
NOVEL_797	Sispe038Scf0065	114260	114925
NOVEL_803	Sispe038Scf0065	226991	227416
NOVEL_804	Sispe038Scf0065	273436	274551
NOVEL_807	Sispe038Scf0065	366601	367054
NOVEL_812	Sispe038Scf0065	560206	568518
NOVEL_814	Sispe038Scf0065	666155	666514
NOVEL_815	Sispe038Scf0065	666956	668299
NOVEL_822	Sispe038Scf0065	677153	677682
NOVEL_827	Sispe038Scf0065	691262	691932
NOVEL_828	Sispe038Scf0065	695558	696464
NOVEL_830	Sispe038Scf0065	771207	771831
NOVEL_833	Sispe038Scf0065	810649	822274
NOVEL_835	Sispe038Scf0065	887157	897555
NOVEL_836	Sispe038Scf0065	898464	898991
NOVEL_843	Sispe038Scf0066	66480	70093
NOVEL_845	Sispe038Scf0068	8105	8617
NOVEL_848	Sispe038Scf0068	92167	93344
NOVEL_851	Sispe038Scf0068	233479	234134
NOVEL_852	Sispe038Scf0068	235400	235854
NOVEL_853	Sispe038Scf0068	237308	237807
NOVEL_854	Sispe038Scf0068	267064	272740
NOVEL_856	Sispe038Scf0070	47621	48011
NOVEL_857	Sispe038Scf0070	158644	160285
NOVEL_859	Sispe038Scf0070	223792	224094
NOVEL_860	Sispe038Scf0070	254539	254841
NOVEL_862	Sispe038Scf0073	1	505
NOVEL_864	Sispe038Scf0073	80064	82695
NOVEL_867	Sispe038Scf0073	103116	105481
NOVEL_872	Sispe038Scf0073	189495	189873
NOVEL_880	Sispe038Scf0074	92987	94770
NOVEL_884	Sispe038Scf0075	22862	23735
NOVEL_888	Sispe038Scf0076	3315	11660
NOVEL_892	Sispe038Scf0077	120630	121070
NOVEL_894	Sispe038Scf0078	1295	1852
NOVEL_901	Sispe038Scf0080	140316	147951
NOVEL_905	Sispe038Scf0081	8093	10359
NOVEL_908	Sispe038Scf0082	98747	99105
NOVEL_911	Sispe038Scf0082	154381	165591
NOVEL_915	Sispe038Scf0082	244141	244549
NOVEL_916	Sispe038Scf0082	265364	267267
NOVEL_917	Sispe038Scf0082	326848	327362
NOVEL_918	Sispe038Scf0082	351638	352333
NOVEL_919	Sispe038Scf0082	373635	373961
NOVEL_920	Sispe038Scf0082	396891	398376
NOVEL_921	Sispe038Scf0082	409357	409833
NOVEL_922	Sispe038Scf0082	413311	413832
NOVEL_923	Sispe038Scf0082	414308	414694
NOVEL_924	Sispe038Scf0082	494550	496892
NOVEL_925	Sispe038Scf0082	559583	560567
NOVEL_928	Sispe038Scf0082	593398	594124
NOVEL_929	Sispe038Scf0082	604011	604375
NOVEL_930	Sispe038Scf0082	605178	605560
NOVEL_933	Sispe038Scf0082	715673	716287
NOVEL_934	Sispe038Scf0084	29614	30577
NOVEL_935	Sispe038Scf0084	42374	42710
NOVEL_936	Sispe038Scf0084	109995	112277
NOVEL_938	Sispe038Scf0084	203821	204166
NOVEL_939	Sispe038Scf0084	348369	348679
NOVEL_941	Sispe038Scf0084	381514	382355
NOVEL_942	Sispe038Scf0084	613052	613592
NOVEL_943	Sispe038Scf0084	665354	670102
NOVEL_944	Sispe038Scf0084	718814	721246
NOVEL_949	Sispe038Scf0084	731725	732131
NOVEL_952	Sispe038Scf0084	1170157	1171542
NOVEL_954	Sispe038Scf0087	4257	4633
NOVEL_955	Sispe038Scf0087	4796	5221
NOVEL_961	Sispe038Scf0088	22545	23424
NOVEL_966	Sispe038Scf0088	29925	30556
NOVEL_968	Sispe038Scf0089	99219	99737
NOVEL_974	Sispe038Scf0090	5527	5950
NOVEL_978	Sispe038Scf0091	80618	81979
NOVEL_979	Sispe038Scf0091	83103	83828
NOVEL_981	Sispe038Scf0091	190807	200010
NOVEL_984	Sispe038Scf0092	45540	47110
NOVEL_985	Sispe038Scf0092	153417	154369
NOVEL_987	Sispe038Scf0093	50106	50439
NOVEL_988	Sispe038Scf0093	50676	51360
NOVEL_991	Sispe038Scf0093	126898	127320
NOVEL_996	Sispe038Scf0093	353857	354228
NOVEL_998	Sispe038Scf0093	374959	375601
NOVEL_999	Sispe038Scf0094	33683	34198
NOVEL_1003	Sispe038Scf0094	140263	140825
NOVEL_1004	Sispe038Scf0094	190448	191801
NOVEL_1005	Sispe038Scf0094	192387	193106
NOVEL_1006	Sispe038Scf0094	198534	198906
NOVEL_1007	Sispe038Scf0094	199373	199678
NOVEL_1009	Sispe038Scf0094	219153	219550
NOVEL_1010	Sispe038Scf0094	220781	221143
NOVEL_1011	Sispe038Scf0094	228726	229236
NOVEL_1012	Sispe038Scf0094	252860	253375
NOVEL_1015	Sispe038Scf0094	277879	278211
NOVEL_1018	Sispe038Scf0094	283019	283509
NOVEL_1020	Sispe038Scf0094	303669	303981
NOVEL_1024	Sispe038Scf0096	5554	7667
NOVEL_1026	Sispe038Scf0098	263718	266461
NOVEL_1027	Sispe038Scf0098	270316	270766
NOVEL_1029	Sispe038Scf0098	303369	303899
NOVEL_1031	Sispe038Scf0098	356262	357136
NOVEL_1033	Sispe038Scf0098	466429	467320
NOVEL_1034	Sispe038Scf0098	476149	484266
NOVEL_1040	Sispe038Scf0099	267889	268519
NOVEL_1041	Sispe038Scf0099	295973	302011
NOVEL_1050	Sispe038Scf0100	72935	73236
NOVEL_1054	Sispe038Scf0100	324264	325383
NOVEL_1057	Sispe038Scf0100	445354	446016
NOVEL_1060	Sispe038Scf0100	460137	460582
NOVEL_1061	Sispe038Scf0100	462386	465439
NOVEL_1064	Sispe038Scf0100	687184	693607
NOVEL_1065	Sispe038Scf0100	775521	776440
NOVEL_1066	Sispe038Scf0100	780993	784509
NOVEL_1069	Sispe038Scf0100	870818	872097
NOVEL_1070	Sispe038Scf0100	904451	905338
NOVEL_1072	Sispe038Scf0100	905921	908894
NOVEL_1073	Sispe038Scf0100	912439	913163
NOVEL_1075	Sispe038Scf0100	975782	976654
NOVEL_1076	Sispe038Scf0100	982473	983053
NOVEL_1077	Sispe038Scf0100	1054054	1057193
NOVEL_1078	Sispe038Scf0100	1057628	1062961
NOVEL_1079	Sispe038Scf0100	1121231	1123572
NOVEL_1081	Sispe038Scf0100	1176974	1177987
NOVEL_1083	Sispe038Scf0100	1181133	1181600
NOVEL_1084	Sispe038Scf0101	44215	44550
NOVEL_1088	Sispe038Scf0102	56469	56788
NOVEL_1089	Sispe038Scf0102	87393	87708
NOVEL_1090	Sispe038Scf0102	144192	147378
NOVEL_1094	Sispe038Scf0102	239483	240106
NOVEL_1099	Sispe038Scf0103	222827	225966
NOVEL_1100	Sispe038Scf0104	34267	34763
NOVEL_1101	Sispe038Scf0104	136732	138407
NOVEL_1102	Sispe038Scf0104	148534	149053
NOVEL_1103	Sispe038Scf0104	209148	209498
NOVEL_1105	Sispe038Scf0104	218586	219043
NOVEL_1106	Sispe038Scf0104	267866	268395
NOVEL_1107	Sispe038Scf0104	268931	269907
NOVEL_1108	Sispe038Scf0104	307426	311489
NOVEL_1111	Sispe038Scf0104	342607	342973
NOVEL_1117	Sispe038Scf0104	438266	442313
NOVEL_1128	Sispe038Scf0104	558364	558709
NOVEL_1133	Sispe038Scf0106	218865	219338
NOVEL_1136	Sispe038Scf0106	256982	257496
NOVEL_1137	Sispe038Scf0106	259807	260116
NOVEL_1138	Sispe038Scf0106	260554	265806
NOVEL_1140	Sispe038Scf0108	8647	9252
NOVEL_1141	Sispe038Scf0108	9446	9783
NOVEL_1142	Sispe038Scf0108	23320	27042
NOVEL_1143	Sispe038Scf0108	41934	42607
NOVEL_1148	Sispe038Scf0108	139561	139860
NOVEL_1151	Sispe038Scf0108	227978	228431
NOVEL_1152	Sispe038Scf0109	27961	33390
NOVEL_1154	Sispe038Scf0109	56737	57926
NOVEL_1155	Sispe038Scf0109	58179	58712
NOVEL_1158	Sispe038Scf0109	133311	133612
NOVEL_1159	Sispe038Scf0109	148026	148567
NOVEL_1161	Sispe038Scf0109	149974	150805
NOVEL_1162	Sispe038Scf0109	151338	152407
NOVEL_1163	Sispe038Scf0109	173075	173762
NOVEL_1164	Sispe038Scf0109	219623	220138
NOVEL_1165	Sispe038Scf0109	249447	250036
NOVEL_1167	Sispe038Scf0109	510712	513313
NOVEL_1168	Sispe038Scf0109	524297	527563
NOVEL_1171	Sispe038Scf0109	572692	573100
NOVEL_1174	Sispe038Scf0109	583876	584364
NOVEL_1175	Sispe038Scf0109	597961	601427
NOVEL_1176	Sispe038Scf0109	656166	657284
NOVEL_1177	Sispe038Scf0109	686066	686585
NOVEL_1181	Sispe038Scf0109	847944	848379
NOVEL_1182	Sispe038Scf0109	848608	849077
NOVEL_1183	Sispe038Scf0109	887953	903145
NOVEL_1185	Sispe038Scf0110	128433	128863
NOVEL_1190	Sispe038Scf0110	191719	192156
NOVEL_1193	Sispe038Scf0110	279880	284277
NOVEL_1195	Sispe038Scf0110	389740	391340
NOVEL_1202	Sispe038Scf0111	89775	90204
NOVEL_1203	Sispe038Scf0111	90508	90847
NOVEL_1206	Sispe038Scf0112	78727	79392
NOVEL_1207	Sispe038Scf0112	265213	265613
NOVEL_1209	Sispe038Scf0112	382587	383078
NOVEL_1210	Sispe038Scf0112	392268	392938
NOVEL_1211	Sispe038Scf0112	397681	398220
NOVEL_1212	Sispe038Scf0112	398455	401181
NOVEL_1216	Sispe038Scf0112	402857	403358
NOVEL_1217	Sispe038Scf0112	403586	404692
NOVEL_1218	Sispe038Scf0112	405644	406212
NOVEL_1224	Sispe038Scf0113	84757	85692
NOVEL_1230	Sispe038Scf0113	167538	170314
NOVEL_1231	Sispe038Scf0114	43	375
NOVEL_1232	Sispe038Scf0114	39625	55173
NOVEL_1233	Sispe038Scf0114	56142	69370
NOVEL_1235	Sispe038Scf0114	129218	129687
NOVEL_1236	Sispe038Scf0114	147379	149953
NOVEL_1240	Sispe038Scf0116	58142	58585
NOVEL_1246	Sispe038Scf0117	87004	87912
NOVEL_1247	Sispe038Scf0117	111883	112557
NOVEL_1250	Sispe038Scf0117	208499	211196
NOVEL_1253	Sispe038Scf0118	43186	50901
NOVEL_1261	Sispe038Scf0119	209831	210142
NOVEL_1264	Sispe038Scf0119	402301	410912
NOVEL_1265	Sispe038Scf0119	423937	424236
NOVEL_1268	Sispe038Scf0119	461032	467691
NOVEL_1270	Sispe038Scf0119	518087	526590
NOVEL_1271	Sispe038Scf0119	574759	575073
NOVEL_1272	Sispe038Scf0119	590369	590787
NOVEL_1277	Sispe038Scf0120	105125	108266
NOVEL_1282	Sispe038Scf0120	234065	236629
NOVEL_1287	Sispe038Scf0124	185807	186106
NOVEL_1291	Sispe038Scf0125	97177	97523
NOVEL_1295	Sispe038Scf0125	337618	338155
NOVEL_1296	Sispe038Scf0125	347694	348154
NOVEL_1299	Sispe038Scf0125	494090	494774
NOVEL_1301	Sispe038Scf0125	501500	502236
NOVEL_1302	Sispe038Scf0125	511666	512327
NOVEL_1303	Sispe038Scf0125	517371	519308
NOVEL_1305	Sispe038Scf0125	610206	611422
NOVEL_1306	Sispe038Scf0125	611983	612433
NOVEL_1307	Sispe038Scf0125	613238	614064
NOVEL_1308	Sispe038Scf0125	614772	619780
NOVEL_1309	Sispe038Scf0125	620130	621095
NOVEL_1310	Sispe038Scf0125	621724	622525
NOVEL_1311	Sispe038Scf0125	770706	771079
NOVEL_1312	Sispe038Scf0125	835153	836408
NOVEL_1313	Sispe038Scf0125	900889	901701
NOVEL_1314	Sispe038Scf0125	1008687	1009124
NOVEL_1315	Sispe038Scf0125	1078488	1078938
NOVEL_1317	Sispe038Scf0125	1106619	1109459
NOVEL_1318	Sispe038Scf0125	1110384	1110792
NOVEL_1323	Sispe038Scf0125	1215106	1215478
NOVEL_1324	Sispe038Scf0125	1220885	1221277
NOVEL_1325	Sispe038Scf0125	1295729	1296056
NOVEL_1330	Sispe038Scf0125	1565278	1568717
NOVEL_1336	Sispe038Scf0125	1616157	1616778
NOVEL_1337	Sispe038Scf0125	1625198	1625604
NOVEL_1338	Sispe038Scf0125	1625890	1626408
NOVEL_1340	Sispe038Scf0125	1626680	1627266
NOVEL_1341	Sispe038Scf0125	1627791	1630152
NOVEL_1342	Sispe038Scf0125	1631105	1631549
NOVEL_1343	Sispe038Scf0125	1631718	1632190
NOVEL_1344	Sispe038Scf0125	1632637	1633319
NOVEL_1346	Sispe038Scf0125	1636224	1638956
NOVEL_1352	Sispe038Scf0125	1640422	1640878
NOVEL_1353	Sispe038Scf0125	1641126	1641494
NOVEL_1354	Sispe038Scf0125	1641654	1642668
NOVEL_1355	Sispe038Scf0125	1643907	1644519
NOVEL_1356	Sispe038Scf0125	1644803	1651547
NOVEL_1365	Sispe038Scf0125	1833908	1834278
NOVEL_1370	Sispe038Scf0125	1877854	1880424
NOVEL_1371	Sispe038Scf0125	1894623	1900509
NOVEL_1373	Sispe038Scf0125	1913218	1923418
NOVEL_1374	Sispe038Scf0125	1929319	1929677
NOVEL_1376	Sispe038Scf0127	2136	2715
NOVEL_1378	Sispe038Scf0127	37269	37625
NOVEL_1379	Sispe038Scf0127	41572	42080
NOVEL_1381	Sispe038Scf0128	50599	52760
NOVEL_1382	Sispe038Scf0128	53352	53759
NOVEL_1383	Sispe038Scf0128	55321	56113
NOVEL_1384	Sispe038Scf0128	71771	73321
NOVEL_1385	Sispe038Scf0128	93331	93862
NOVEL_1387	Sispe038Scf0128	173090	173939
NOVEL_1388	Sispe038Scf0128	240750	241084
NOVEL_1391	Sispe038Scf0128	391719	393674
NOVEL_1394	Sispe038Scf0128	467563	468571
NOVEL_1398	Sispe038Scf0128	688455	688763
NOVEL_1399	Sispe038Scf0128	704715	705714
NOVEL_1400	Sispe038Scf0128	716934	717348
NOVEL_1401	Sispe038Scf0128	750821	751235
NOVEL_1404	Sispe038Scf0128	843431	845348
NOVEL_1406	Sispe038Scf0128	929882	936594
NOVEL_1407	Sispe038Scf0128	936917	937706
NOVEL_1408	Sispe038Scf0128	977005	984347
NOVEL_1409	Sispe038Scf0128	998703	1001874
NOVEL_1411	Sispe038Scf0129	124643	129219
NOVEL_1412	Sispe038Scf0129	153560	165502
NOVEL_1419	Sispe038Scf0129	189221	189606
NOVEL_1421	Sispe038Scf0129	228639	229065
NOVEL_1429	Sispe038Scf0137	187920	188363
NOVEL_1434	Sispe038Scf0137	193894	194358
NOVEL_1436	Sispe038Scf0137	337734	338051
NOVEL_1438	Sispe038Scf0137	457722	463770
NOVEL_1440	Sispe038Scf0137	545369	552108
NOVEL_1441	Sispe038Scf0137	591083	591412
NOVEL_1443	Sispe038Scf0137	642717	643017
NOVEL_1452	Sispe038Scf0137	984706	985215
NOVEL_1453	Sispe038Scf0137	1010816	1011289
NOVEL_1456	Sispe038Scf0137	1183161	1183691
NOVEL_1457	Sispe038Scf0138	4274	8773
NOVEL_1460	Sispe038Scf0138	18165	18650
NOVEL_1465	Sispe038Scf0138	104043	104353
NOVEL_1466	Sispe038Scf0138	121127	121512
NOVEL_1467	Sispe038Scf0138	123638	124238
NOVEL_1469	Sispe038Scf0138	124651	125080
NOVEL_1472	Sispe038Scf0138	155091	155456
NOVEL_1473	Sispe038Scf0138	208044	208597
NOVEL_1474	Sispe038Scf0138	213105	215832
NOVEL_1475	Sispe038Scf0140	34100	34928
NOVEL_1476	Sispe038Scf0140	77883	85697
NOVEL_1477	Sispe038Scf0141	35056	41365
NOVEL_1479	Sispe038Scf0141	53954	61062
NOVEL_1485	Sispe038Scf0143	106979	110729
NOVEL_1488	Sispe038Scf0143	115564	116692
NOVEL_1491	Sispe038Scf0144	60674	61390
NOVEL_1492	Sispe038Scf0144	164926	165770
NOVEL_1494	Sispe038Scf0144	372419	372906
NOVEL_1495	Sispe038Scf0144	398322	399670
NOVEL_1496	Sispe038Scf0144	408576	409422
NOVEL_1497	Sispe038Scf0144	577311	578020
NOVEL_1499	Sispe038Scf0144	591199	591962
NOVEL_1500	Sispe038Scf0144	694645	700704
NOVEL_1503	Sispe038Scf0144	964819	970972
NOVEL_1504	Sispe038Scf0144	979909	980252
NOVEL_1511	Sispe038Scf0146	11885	13865
NOVEL_1512	Sispe038Scf0146	14167	18616
NOVEL_1514	Sispe038Scf0146	174133	174702
NOVEL_1515	Sispe038Scf0146	187930	189655
NOVEL_1516	Sispe038Scf0146	195358	195819
NOVEL_1517	Sispe038Scf0146	272076	272882
NOVEL_1518	Sispe038Scf0146	289279	289622
NOVEL_1519	Sispe038Scf0146	384322	384707
NOVEL_1520	Sispe038Scf0146	389349	389791
NOVEL_1522	Sispe038Scf0146	437071	437567
NOVEL_1523	Sispe038Scf0146	440882	441853
NOVEL_1526	Sispe038Scf0148	9150	9464
NOVEL_1535	Sispe038Scf0148	268243	270921
NOVEL_1537	Sispe038Scf0148	339175	339790
NOVEL_1538	Sispe038Scf0148	340247	340598
NOVEL_1542	Sispe038Scf0150	14831	16102
NOVEL_1546	Sispe038Scf0150	80171	87478
NOVEL_1548	Sispe038Scf0152	45365	45940
NOVEL_1559	Sispe038Scf0152	416467	416782
NOVEL_1560	Sispe038Scf0153	70553	75910
NOVEL_1561	Sispe038Scf0153	140437	141359
NOVEL_1562	Sispe038Scf0153	330615	331347
NOVEL_1565	Sispe038Scf0153	510626	511802
NOVEL_1567	Sispe038Scf0153	543376	543951
NOVEL_1568	Sispe038Scf0153	560996	561432
NOVEL_1569	Sispe038Scf0153	638221	640178
NOVEL_1570	Sispe038Scf0153	782102	782472
NOVEL_1571	Sispe038Scf0153	1175136	1175779
NOVEL_1573	Sispe038Scf0153	1269130	1271065
NOVEL_1574	Sispe038Scf0153	1271304	1271709
NOVEL_1575	Sispe038Scf0153	1329085	1329657
NOVEL_1576	Sispe038Scf0153	1454241	1454935
NOVEL_1578	Sispe038Scf0153	1738919	1739689
NOVEL_1579	Sispe038Scf0153	1756572	1757620
NOVEL_1580	Sispe038Scf0153	1786440	1786990
NOVEL_1584	Sispe038Scf0153	2002547	2005805
NOVEL_1588	Sispe038Scf0153	2079575	2080192
NOVEL_1590	Sispe038Scf0153	2083061	2083420
NOVEL_1592	Sispe038Scf0153	2084539	2085804
NOVEL_1598	Sispe038Scf0153	2177662	2180344
NOVEL_1599	Sispe038Scf0153	2274167	2274466
NOVEL_1601	Sispe038Scf0153	2418583	2419175
NOVEL_1602	Sispe038Scf0153	2423574	2424385
NOVEL_1605	Sispe038Scf0153	2504163	2509034
NOVEL_1610	Sispe038Scf0153	2773730	2774051
NOVEL_1613	Sispe038Scf0153	2920338	2925909
NOVEL_1617	Sispe038Scf0154	105567	106649
NOVEL_1619	Sispe038Scf0154	167599	176578
NOVEL_1620	Sispe038Scf0154	257962	261336
NOVEL_1621	Sispe038Scf0154	262953	263787
NOVEL_1623	Sispe038Scf0154	264004	264451
NOVEL_1628	Sispe038Scf0155	88109	88532
NOVEL_1634	Sispe038Scf0157	156396	157389
NOVEL_1637	Sispe038Scf0157	216675	231513
NOVEL_1638	Sispe038Scf0157	324117	324679
NOVEL_1639	Sispe038Scf0157	335352	335794
NOVEL_1640	Sispe038Scf0157	341564	342836
NOVEL_1646	Sispe038Scf0157	384646	385076
NOVEL_1648	Sispe038Scf0157	577240	578370
NOVEL_1652	Sispe038Scf0157	909902	910666
NOVEL_1653	Sispe038Scf0157	951540	955255
NOVEL_1654	Sispe038Scf0157	991561	993513
NOVEL_1655	Sispe038Scf0157	1005454	1006032
NOVEL_1656	Sispe038Scf0157	1089424	1090298
NOVEL_1658	Sispe038Scf0157	1090698	1091207
NOVEL_1659	Sispe038Scf0157	1091608	1093576
NOVEL_1660	Sispe038Scf0157	1137164	1137641
NOVEL_1661	Sispe038Scf0157	1235145	1236450
NOVEL_1664	Sispe038Scf0158	13110	13468
NOVEL_1665	Sispe038Scf0158	15290	15593
NOVEL_1666	Sispe038Scf0158	16389	17035
NOVEL_1670	Sispe038Scf0158	91659	98252
NOVEL_1671	Sispe038Scf0159	23584	30260
NOVEL_1675	Sispe038Scf0159	52158	52576
NOVEL_1676	Sispe038Scf0159	113917	116613
NOVEL_1677	Sispe038Scf0159	186303	186712
NOVEL_1680	Sispe038Scf0159	188359	189792
NOVEL_1681	Sispe038Scf0159	231976	234265
NOVEL_1686	Sispe038Scf0159	234503	234815
NOVEL_1688	Sispe038Scf0159	239308	240758
NOVEL_1690	Sispe038Scf0159	240934	245285
NOVEL_1691	Sispe038Scf0159	245618	246707
NOVEL_1693	Sispe038Scf0159	310680	315175
NOVEL_1694	Sispe038Scf0159	401337	401857
NOVEL_1699	Sispe038Scf0159	524659	525995
NOVEL_1700	Sispe038Scf0159	554542	556517
NOVEL_1702	Sispe038Scf0159	577278	578935
NOVEL_1706	Sispe038Scf0159	1032188	1032490
NOVEL_1707	Sispe038Scf0159	1042628	1042969
NOVEL_1708	Sispe038Scf0159	1067004	1069059
NOVEL_1711	Sispe038Scf0159	1144477	1148933
NOVEL_1713	Sispe038Scf0159	1217175	1218493
NOVEL_1714	Sispe038Scf0159	1219030	1219569
NOVEL_1717	Sispe038Scf0159	1476183	1482722
NOVEL_1718	Sispe038Scf0159	1523743	1530449
NOVEL_1721	Sispe038Scf0159	1773454	1775752
NOVEL_1723	Sispe038Scf0159	1842208	1842596
NOVEL_1725	Sispe038Scf0160	185241	185694
NOVEL_1728	Sispe038Scf0160	365154	365961
NOVEL_1730	Sispe038Scf0160	388793	389191
NOVEL_1731	Sispe038Scf0160	403399	405294
NOVEL_1733	Sispe038Scf0160	461140	461983
NOVEL_1734	Sispe038Scf0160	462548	462869
NOVEL_1735	Sispe038Scf0160	576788	577128
NOVEL_1736	Sispe038Scf0160	597832	599941
NOVEL_1737	Sispe038Scf0160	642977	643793
NOVEL_1738	Sispe038Scf0160	645733	646505
NOVEL_1739	Sispe038Scf0160	680336	680722
NOVEL_1741	Sispe038Scf0160	751504	752964
NOVEL_1742	Sispe038Scf0160	753470	754565
NOVEL_1746	Sispe038Scf0160	793762	794067
NOVEL_1747	Sispe038Scf0160	794380	795611
NOVEL_1755	Sispe038Scf0165	7461	8009
NOVEL_1756	Sispe038Scf0165	100219	100901
NOVEL_1758	Sispe038Scf0168	40588	47126
NOVEL_1760	Sispe038Scf0168	47318	48883
NOVEL_1762	Sispe038Scf0168	134702	135011
NOVEL_1767	Sispe038Scf0169	105360	106677
NOVEL_1769	Sispe038Scf0169	107292	107766
NOVEL_1771	Sispe038Scf0169	261595	262483
NOVEL_1778	Sispe038Scf0170	146631	147553
NOVEL_1781	Sispe038Scf0170	148355	148879
NOVEL_1782	Sispe038Scf0170	149426	150203
NOVEL_1784	Sispe038Scf0170	153819	155620
NOVEL_1786	Sispe038Scf0170	250736	253096
NOVEL_1789	Sispe038Scf0170	362999	363506
NOVEL_1791	Sispe038Scf0170	365016	369739
NOVEL_1792	Sispe038Scf0170	398094	398516
NOVEL_1796	Sispe038Scf0170	421888	423895
NOVEL_1797	Sispe038Scf0170	444704	447629
NOVEL_1801	Sispe038Scf0170	474787	475293
NOVEL_1804	Sispe038Scf0171	7106	7502
NOVEL_1808	Sispe038Scf0172	113029	113512
NOVEL_1811	Sispe038Scf0172	315416	316917
NOVEL_1812	Sispe038Scf0172	334236	335615
NOVEL_1813	Sispe038Scf0172	337088	338251
NOVEL_1814	Sispe038Scf0172	342068	342619
NOVEL_1818	Sispe038Scf0172	417887	423805
NOVEL_1819	Sispe038Scf0172	425607	429525
NOVEL_1826	Sispe038Scf0172	669833	670803
NOVEL_1828	Sispe038Scf0172	676222	676666
NOVEL_1832	Sispe038Scf0173	109387	110118
NOVEL_1837	Sispe038Scf0174	263382	264741
NOVEL_1841	Sispe038Scf0175	8750	11681
NOVEL_1844	Sispe038Scf0175	217459	217904
NOVEL_1847	Sispe038Scf0175	220436	220863
NOVEL_1848	Sispe038Scf0175	270817	276934
NOVEL_1849	Sispe038Scf0175	301233	303216
NOVEL_1851	Sispe038Scf0176	1	360
NOVEL_1852	Sispe038Scf0176	48438	50289
NOVEL_1855	Sispe038Scf0176	98263	100297
NOVEL_1860	Sispe038Scf0176	145983	146855
NOVEL_1861	Sispe038Scf0177	20502	21179
NOVEL_1865	Sispe038Scf0179	10996	11379
NOVEL_1867	Sispe038Scf0179	93738	94078
NOVEL_1870	Sispe038Scf0180	181052	183011
NOVEL_1872	Sispe038Scf0180	358227	358891
NOVEL_1873	Sispe038Scf0180	426033	426800
NOVEL_1874	Sispe038Scf0180	427313	427930
NOVEL_1876	Sispe038Scf0180	477604	481143
NOVEL_1878	Sispe038Scf0180	545458	545779
NOVEL_1879	Sispe038Scf0180	637870	638171
NOVEL_1880	Sispe038Scf0180	638885	639900
NOVEL_1883	Sispe038Scf0181	17736	26867
NOVEL_1886	Sispe038Scf0183	9482	10063
NOVEL_1888	Sispe038Scf0183	38794	39296
NOVEL_1889	Sispe038Scf0183	47439	48138
NOVEL_1891	Sispe038Scf0183	78031	85356
NOVEL_1894	Sispe038Scf0183	232653	233486
NOVEL_1896	Sispe038Scf0183	233832	234598
NOVEL_1900	Sispe038Scf0183	318208	318681
NOVEL_1901	Sispe038Scf0183	338158	340597
NOVEL_1902	Sispe038Scf0183	346092	351728
NOVEL_1904	Sispe038Scf0183	463983	464402
NOVEL_1905	Sispe038Scf0183	513352	514247
NOVEL_1910	Sispe038Scf0183	761927	768345
NOVEL_1911	Sispe038Scf0183	778077	778462
NOVEL_1912	Sispe038Scf0183	778927	780173
NOVEL_1913	Sispe038Scf0183	780515	783901
NOVEL_1914	Sispe038Scf0183	842535	844550
NOVEL_1921	Sispe038Scf0184	181190	181555
NOVEL_1924	Sispe038Scf0184	193789	194199
NOVEL_1933	Sispe038Scf0185	63646	77656
NOVEL_1935	Sispe038Scf0186	131058	131869
NOVEL_1936	Sispe038Scf0186	134732	136232
NOVEL_1940	Sispe038Scf0186	136816	137843
NOVEL_1941	Sispe038Scf0186	139051	139586
NOVEL_1942	Sispe038Scf0186	236099	237703
NOVEL_1945	Sispe038Scf0186	254372	255697
NOVEL_1953	Sispe038Scf0186	420671	421182
NOVEL_1958	Sispe038Scf0187	18236	19256
NOVEL_1959	Sispe038Scf0188	13263	13893
NOVEL_1961	Sispe038Scf0188	18850	19264
NOVEL_1962	Sispe038Scf0188	20256	20640
NOVEL_1965	Sispe038Scf0188	41717	42159
NOVEL_1966	Sispe038Scf0188	43105	44735
NOVEL_1969	Sispe038Scf0188	58801	61337
NOVEL_1970	Sispe038Scf0188	68876	69397
NOVEL_1971	Sispe038Scf0189	44028	44881
NOVEL_1972	Sispe038Scf0189	46908	48792
NOVEL_1973	Sispe038Scf0189	176230	176929
NOVEL_1975	Sispe038Scf0189	267657	271131
NOVEL_1978	Sispe038Scf0189	639617	642150
NOVEL_1980	Sispe038Scf0189	681037	681976
NOVEL_1981	Sispe038Scf0190	88843	89166
NOVEL_1982	Sispe038Scf0190	236271	244530
NOVEL_1983	Sispe038Scf0190	252665	253016
NOVEL_1985	Sispe038Scf0190	260432	265626
NOVEL_1986	Sispe038Scf0190	269330	271155
NOVEL_1987	Sispe038Scf0190	271501	283243
NOVEL_1988	Sispe038Scf0190	323258	339597
NOVEL_1989	Sispe038Scf0190	339890	346555
NOVEL_1990	Sispe038Scf0190	402829	403478
NOVEL_1991	Sispe038Scf0190	404118	404737
NOVEL_1992	Sispe038Scf0190	468539	469316
NOVEL_1993	Sispe038Scf0190	483507	484959
NOVEL_1994	Sispe038Scf0190	485627	486007
NOVEL_1996	Sispe038Scf0190	499709	500076
NOVEL_1998	Sispe038Scf0190	511039	529123
NOVEL_1999	Sispe038Scf0190	546337	553885
NOVEL_2001	Sispe038Scf0190	563303	565082
NOVEL_2005	Sispe038Scf0190	572995	578695
NOVEL_2006	Sispe038Scf0190	587861	588235
NOVEL_2007	Sispe038Scf0190	588759	610218
NOVEL_2008	Sispe038Scf0190	633730	634147
NOVEL_2011	Sispe038Scf0190	679394	682496
NOVEL_2013	Sispe038Scf0190	734960	735314
NOVEL_2014	Sispe038Scf0190	831886	839202
NOVEL_2015	Sispe038Scf0190	864086	864456
NOVEL_2016	Sispe038Scf0190	971896	972871
NOVEL_2017	Sispe038Scf0190	976296	976688
NOVEL_2018	Sispe038Scf0190	1018905	1024016
NOVEL_2019	Sispe038Scf0190	1077600	1078503
NOVEL_2020	Sispe038Scf0190	1136138	1137327
NOVEL_2021	Sispe038Scf0190	1228644	1229081
NOVEL_2025	Sispe038Scf0191	198108	204521
NOVEL_2026	Sispe038Scf0192	7125	7712
NOVEL_2027	Sispe038Scf0192	11297	18328
NOVEL_2029	Sispe038Scf0192	40046	40597
NOVEL_2030	Sispe038Scf0192	54574	54943
NOVEL_2031	Sispe038Scf0192	74539	75186
NOVEL_2033	Sispe038Scf0192	104656	105293
NOVEL_2036	Sispe038Scf0192	203798	205593
NOVEL_2038	Sispe038Scf0192	264252	264671
NOVEL_2039	Sispe038Scf0192	265418	271960
NOVEL_2043	Sispe038Scf0192	364642	370388
NOVEL_2045	Sispe038Scf0192	376949	377982
NOVEL_2049	Sispe038Scf0192	379663	380009
NOVEL_2051	Sispe038Scf0192	384670	388206
NOVEL_2055	Sispe038Scf0192	463201	463912
NOVEL_2058	Sispe038Scf0192	623314	624182
NOVEL_2065	Sispe038Scf0193	24560	28377
NOVEL_2066	Sispe038Scf0193	195176	203107
NOVEL_2069	Sispe038Scf0193	318614	319022
NOVEL_2070	Sispe038Scf0193	320592	325642
NOVEL_2071	Sispe038Scf0193	361014	361442
NOVEL_2074	Sispe038Scf0194	138871	139240
NOVEL_2077	Sispe038Scf0195	86030	86584
NOVEL_2079	Sispe038Scf0197	90876	93225
NOVEL_2080	Sispe038Scf0197	98190	98597
NOVEL_2082	Sispe038Scf0197	112997	122121
NOVEL_2084	Sispe038Scf0197	250522	250939
NOVEL_2085	Sispe038Scf0198	27033	27382
NOVEL_2086	Sispe038Scf0199	11976	13648
NOVEL_2090	Sispe038Scf0200	36579	46094
NOVEL_2092	Sispe038Scf0200	68378	68875
NOVEL_2093	Sispe038Scf0200	77240	78793
NOVEL_2096	Sispe038Scf0200	84085	84389
NOVEL_2097	Sispe038Scf0200	85536	85861
NOVEL_2099	Sispe038Scf0200	93417	93830
NOVEL_2100	Sispe038Scf0200	97622	97934
NOVEL_2101	Sispe038Scf0200	116403	118916
NOVEL_2102	Sispe038Scf0200	190720	191914
NOVEL_2103	Sispe038Scf0200	422763	424708
NOVEL_2104	Sispe038Scf0200	433757	435268
NOVEL_2105	Sispe038Scf0200	518482	519751
NOVEL_2109	Sispe038Scf0200	727609	728381
NOVEL_2113	Sispe038Scf0200	1068691	1069188
NOVEL_2115	Sispe038Scf0200	1119147	1119909
NOVEL_2125	Sispe038Scf0200	1322074	1322758
NOVEL_2127	Sispe038Scf0200	1410894	1411304
NOVEL_2129	Sispe038Scf0200	1507253	1509228
NOVEL_2131	Sispe038Scf0200	1646417	1646736
NOVEL_2132	Sispe038Scf0200	1649592	1650118
NOVEL_2135	Sispe038Scf0201	280153	284160
NOVEL_2136	Sispe038Scf0201	284342	285184
NOVEL_2139	Sispe038Scf0201	292253	296562
NOVEL_2140	Sispe038Scf0205	24500	26489
NOVEL_2144	Sispe038Scf0205	104609	104980
NOVEL_2145	Sispe038Scf0205	105272	105624
NOVEL_2146	Sispe038Scf0205	105782	106112
NOVEL_2147	Sispe038Scf0205	168128	168781
NOVEL_2148	Sispe038Scf0205	368774	369141
NOVEL_2149	Sispe038Scf0205	420120	420440
NOVEL_2150	Sispe038Scf0205	421561	423386
NOVEL_2151	Sispe038Scf0205	428966	429293
NOVEL_2152	Sispe038Scf0205	497277	497622
NOVEL_2153	Sispe038Scf0205	506323	506662
NOVEL_2154	Sispe038Scf0205	636019	636658
NOVEL_2155	Sispe038Scf0205	720373	720975
NOVEL_2156	Sispe038Scf0205	730248	731911
NOVEL_2158	Sispe038Scf0205	732088	732546
NOVEL_2159	Sispe038Scf0205	861189	861803
NOVEL_2160	Sispe038Scf0205	901335	901643
NOVEL_2161	Sispe038Scf0205	902197	902946
NOVEL_2162	Sispe038Scf0205	910582	914152
NOVEL_2165	Sispe038Scf0205	945149	945503
NOVEL_2166	Sispe038Scf0206	1661	3106
NOVEL_2167	Sispe038Scf0206	56816	58351
NOVEL_2170	Sispe038Scf0207	44478	44814
NOVEL_2172	Sispe038Scf0207	134742	135366
NOVEL_2176	Sispe038Scf0209	64451	65131
NOVEL_2178	Sispe038Scf0209	84788	85522
NOVEL_2179	Sispe038Scf0209	139895	140443
NOVEL_2180	Sispe038Scf0210	4280	4668
NOVEL_2183	Sispe038Scf0210	5863	6540
NOVEL_2185	Sispe038Scf0210	95627	95935
NOVEL_2188	Sispe038Scf0210	120138	120453
NOVEL_2190	Sispe038Scf0210	121012	121611
NOVEL_2194	Sispe038Scf0211	57228	65489
NOVEL_2195	Sispe038Scf0211	99301	99748
NOVEL_2198	Sispe038Scf0211	200593	209340
NOVEL_2200	Sispe038Scf0212	8073	8516
NOVEL_2202	Sispe038Scf0212	99317	99758
NOVEL_2203	Sispe038Scf0212	129749	144370
NOVEL_2205	Sispe038Scf0213	80587	81070
NOVEL_2207	Sispe038Scf0213	93170	93830
NOVEL_2214	Sispe038Scf0214	107466	107804
NOVEL_2219	Sispe038Scf0214	177515	178200
NOVEL_2222	Sispe038Scf0214	205067	205461
NOVEL_2223	Sispe038Scf0214	225520	225829
NOVEL_2227	Sispe038Scf0215	60435	61080
NOVEL_2228	Sispe038Scf0216	4205	4665
NOVEL_2230	Sispe038Scf0216	45604	49611
NOVEL_2235	Sispe038Scf0218	38968	39282
NOVEL_2236	Sispe038Scf0218	39538	40052
NOVEL_2237	Sispe038Scf0218	43911	49091
NOVEL_2238	Sispe038Scf0218	50432	50922
NOVEL_2246	Sispe038Scf0219	59349	59651
NOVEL_2251	Sispe038Scf0220	106710	111633
NOVEL_2252	Sispe038Scf0221	3	2331
NOVEL_2253	Sispe038Scf0221	29064	29471
NOVEL_2254	Sispe038Scf0221	34529	35040
NOVEL_2257	Sispe038Scf0222	32543	34092
NOVEL_2258	Sispe038Scf0222	93274	93692
NOVEL_2260	Sispe038Scf0222	94992	95538
NOVEL_2261	Sispe038Scf0222	189221	195636
NOVEL_2268	Sispe038Scf0224	59186	60495
NOVEL_2270	Sispe038Scf0224	126350	127293
NOVEL_2271	Sispe038Scf0224	160478	163875
NOVEL_2272	Sispe038Scf0224	165108	167601
NOVEL_2273	Sispe038Scf0224	173468	175482
NOVEL_2274	Sispe038Scf0224	264089	265248
NOVEL_2275	Sispe038Scf0224	311741	312584
NOVEL_2277	Sispe038Scf0224	545750	547016
NOVEL_2278	Sispe038Scf0224	560838	561464
NOVEL_2279	Sispe038Scf0224	565867	566439
NOVEL_2280	Sispe038Scf0224	571137	574708
NOVEL_2283	Sispe038Scf0224	735472	736157
NOVEL_2284	Sispe038Scf0224	760577	761330
NOVEL_2286	Sispe038Scf0224	762258	764279
NOVEL_2287	Sispe038Scf0224	783027	790703
NOVEL_2288	Sispe038Scf0224	834883	835439
NOVEL_2291	Sispe038Scf0224	958445	964662
NOVEL_2292	Sispe038Scf0225	74423	75168
NOVEL_2293	Sispe038Scf0225	85398	85724
NOVEL_2294	Sispe038Scf0225	86142	88122
NOVEL_2297	Sispe038Scf0225	88336	94107
NOVEL_2298	Sispe038Scf0225	147121	149090
NOVEL_2299	Sispe038Scf0225	180524	182217
NOVEL_2300	Sispe038Scf0225	182954	183533
NOVEL_2302	Sispe038Scf0225	258782	259090
NOVEL_2303	Sispe038Scf0225	270989	274180
NOVEL_2305	Sispe038Scf0225	301003	301496
NOVEL_2306	Sispe038Scf0225	318162	318517
NOVEL_2307	Sispe038Scf0225	390084	391099
NOVEL_2308	Sispe038Scf0225	415813	417963
NOVEL_2309	Sispe038Scf0226	8669	11624
NOVEL_2311	Sispe038Scf0226	107476	108066
NOVEL_2313	Sispe038Scf0226	108843	109398
NOVEL_2315	Sispe038Scf0226	109630	110075
NOVEL_2317	Sispe038Scf0226	119258	120603
NOVEL_2319	Sispe038Scf0226	278733	279350
NOVEL_2323	Sispe038Scf0226	396471	396770
NOVEL_2325	Sispe038Scf0226	415555	422851
NOVEL_2326	Sispe038Scf0226	498829	499149
NOVEL_2327	Sispe038Scf0226	563869	564171
NOVEL_2330	Sispe038Scf0226	608715	612240
NOVEL_2332	Sispe038Scf0226	653073	653544
NOVEL_2333	Sispe038Scf0226	663569	663993
NOVEL_2334	Sispe038Scf0227	7974	14221
NOVEL_2336	Sispe038Scf0227	41504	43589
NOVEL_2338	Sispe038Scf0227	54358	54960
NOVEL_2339	Sispe038Scf0227	56507	57252
NOVEL_2342	Sispe038Scf0227	212424	213147
NOVEL_2343	Sispe038Scf0227	268529	270179
NOVEL_2344	Sispe038Scf0227	270836	271432
NOVEL_2347	Sispe038Scf0227	276996	277565
NOVEL_2348	Sispe038Scf0227	279124	279935
NOVEL_2349	Sispe038Scf0227	281356	282280
NOVEL_2350	Sispe038Scf0227	284245	284610
NOVEL_2351	Sispe038Scf0227	285200	285609
NOVEL_2353	Sispe038Scf0227	287553	289442
NOVEL_2355	Sispe038Scf0227	290030	291661
NOVEL_2357	Sispe038Scf0227	292414	295004
NOVEL_2362	Sispe038Scf0228	142637	143376
NOVEL_2365	Sispe038Scf0228	146401	146998
NOVEL_2366	Sispe038Scf0228	161369	161983
NOVEL_2368	Sispe038Scf0228	162434	162749
NOVEL_2372	Sispe038Scf0228	220387	220797
NOVEL_2374	Sispe038Scf0228	460181	460704
NOVEL_2379	Sispe038Scf0228	782149	783383
NOVEL_2383	Sispe038Scf0228	851457	856063
NOVEL_2387	Sispe038Scf0228	934849	935528
NOVEL_2388	Sispe038Scf0228	962607	962917
NOVEL_2389	Sispe038Scf0228	975388	981756
NOVEL_2390	Sispe038Scf0228	1060352	1060842
NOVEL_2393	Sispe038Scf0229	90450	90977
NOVEL_2394	Sispe038Scf0229	91467	91924
NOVEL_2395	Sispe038Scf0229	92304	96701
NOVEL_2398	Sispe038Scf0229	97495	97909
NOVEL_2399	Sispe038Scf0229	98264	99736
NOVEL_2401	Sispe038Scf0229	99899	100346
NOVEL_2402	Sispe038Scf0229	121114	122122
NOVEL_2405	Sispe038Scf0230	128982	133722
NOVEL_2406	Sispe038Scf0230	196540	197309
NOVEL_2408	Sispe038Scf0231	1227	6358
NOVEL_2414	Sispe038Scf0235	215097	216877
NOVEL_2424	Sispe038Scf0241	43901	50618
NOVEL_2425	Sispe038Scf0242	3563	3990
NOVEL_2427	Sispe038Scf0242	10427	11733
NOVEL_2428	Sispe038Scf0242	89302	89739
NOVEL_2429	Sispe038Scf0242	182352	182759
NOVEL_2430	Sispe038Scf0242	197955	198440
NOVEL_2433	Sispe038Scf0245	13813	25526
NOVEL_2437	Sispe038Scf0245	208086	208835
NOVEL_2439	Sispe038Scf0245	209632	209949
NOVEL_2440	Sispe038Scf0245	221258	221653
NOVEL_2441	Sispe038Scf0245	293198	299193
NOVEL_2443	Sispe038Scf0246	46526	46850
NOVEL_2446	Sispe038Scf0246	80888	81490
NOVEL_2447	Sispe038Scf0247	19373	19883
NOVEL_2449	Sispe038Scf0247	35153	35511
NOVEL_2452	Sispe038Scf0247	74402	80128
NOVEL_2455	Sispe038Scf0247	137210	137587
NOVEL_2456	Sispe038Scf0247	138138	138580
NOVEL_2459	Sispe038Scf0247	251994	252307
NOVEL_2462	Sispe038Scf0247	302261	302616
NOVEL_2463	Sispe038Scf0247	312368	312971
NOVEL_2464	Sispe038Scf0247	452256	452624
NOVEL_2465	Sispe038Scf0247	482852	484972
NOVEL_2468	Sispe038Scf0247	564438	565046
NOVEL_2471	Sispe038Scf0247	575576	577916
NOVEL_2475	Sispe038Scf0247	578335	578999
NOVEL_2479	Sispe038Scf0247	635007	639816
NOVEL_2480	Sispe038Scf0248	29667	34099
NOVEL_2481	Sispe038Scf0248	204506	205010
NOVEL_2482	Sispe038Scf0248	287531	288272
NOVEL_2490	Sispe038Scf0248	674373	677112
NOVEL_2491	Sispe038Scf0248	678550	681031
NOVEL_2493	Sispe038Scf0248	772002	779192
NOVEL_2495	Sispe038Scf0248	899574	902207
NOVEL_2498	Sispe038Scf0248	927791	933517
NOVEL_2500	Sispe038Scf0249	12245	12637
NOVEL_2504	Sispe038Scf0251	56960	57514
NOVEL_2505	Sispe038Scf0251	87156	93002
NOVEL_2506	Sispe038Scf0251	103795	104271
NOVEL_2508	Sispe038Scf0251	210811	211319
NOVEL_2509	Sispe038Scf0251	217879	221969
NOVEL_2513	Sispe038Scf0251	263701	266419
NOVEL_2517	Sispe038Scf0252	111736	112152
NOVEL_2518	Sispe038Scf0252	151079	157863
NOVEL_2520	Sispe038Scf0252	186266	187332
NOVEL_2523	Sispe038Scf0252	329589	329997
NOVEL_2524	Sispe038Scf0252	378300	379712
NOVEL_2528	Sispe038Scf0252	695579	696839
NOVEL_2529	Sispe038Scf0252	743044	743759
NOVEL_2531	Sispe038Scf0252	818946	823853
NOVEL_2532	Sispe038Scf0252	843863	845299
NOVEL_2533	Sispe038Scf0252	872954	873443
NOVEL_2534	Sispe038Scf0252	879202	880727
NOVEL_2535	Sispe038Scf0256	48781	49426
NOVEL_2538	Sispe038Scf0256	63518	64417
NOVEL_2540	Sispe038Scf0256	69533	70727
NOVEL_2544	Sispe038Scf0256	419125	425952
NOVEL_2546	Sispe038Scf0257	2896	3313
NOVEL_2547	Sispe038Scf0257	16406	17725
NOVEL_2549	Sispe038Scf0257	64547	65090
NOVEL_2550	Sispe038Scf0258	108826	109390
NOVEL_2553	Sispe038Scf0260	188	793
NOVEL_2555	Sispe038Scf0260	1144	2107
NOVEL_2557	Sispe038Scf0260	2305	2629
NOVEL_2559	Sispe038Scf0261	74121	74903
NOVEL_2560	Sispe038Scf0261	76223	81276
NOVEL_2561	Sispe038Scf0261	87291	87620
NOVEL_2562	Sispe038Scf0261	89491	91082
NOVEL_2565	Sispe038Scf0261	254974	255390
NOVEL_2567	Sispe038Scf0261	333126	333618
NOVEL_2573	Sispe038Scf0262	143073	143426
NOVEL_2576	Sispe038Scf0263	82371	82776
NOVEL_2580	Sispe038Scf0264	118810	119259
NOVEL_2584	Sispe038Scf0265	42033	43436
NOVEL_2586	Sispe038Scf0265	121880	127353
NOVEL_2587	Sispe038Scf0266	156820	157359
NOVEL_2596	Sispe038Scf0267	106764	112767
NOVEL_2597	Sispe038Scf0267	115968	116754
NOVEL_2599	Sispe038Scf0267	239804	241997
NOVEL_2600	Sispe038Scf0267	407588	408208
NOVEL_2602	Sispe038Scf0267	564700	565014
NOVEL_2603	Sispe038Scf0267	672705	673103
NOVEL_2605	Sispe038Scf0267	749971	752522
NOVEL_2607	Sispe038Scf0267	865002	879413
NOVEL_2609	Sispe038Scf0267	886247	887284
NOVEL_2612	Sispe038Scf0268	21341	21934
NOVEL_2613	Sispe038Scf0268	76068	78037
NOVEL_2617	Sispe038Scf0271	137205	139135
NOVEL_2619	Sispe038Scf0273	10841	22933
NOVEL_2621	Sispe038Scf0273	23813	26777
NOVEL_2623	Sispe038Scf0273	88751	93286
NOVEL_2629	Sispe038Scf0273	154493	154939
NOVEL_2630	Sispe038Scf0273	192823	193143
NOVEL_2632	Sispe038Scf0273	292884	293784
NOVEL_2633	Sispe038Scf0274	30620	31235
NOVEL_2634	Sispe038Scf0274	32106	33011
NOVEL_2636	Sispe038Scf0276	19271	25409
NOVEL_2637	Sispe038Scf0276	51833	62178
NOVEL_2641	Sispe038Scf0276	248117	251242
NOVEL_2645	Sispe038Scf0277	154128	154999
NOVEL_2646	Sispe038Scf0277	185327	189502
NOVEL_2648	Sispe038Scf0278	109810	110249
NOVEL_2650	Sispe038Scf0279	139977	140371
NOVEL_2652	Sispe038Scf0279	191758	192755
NOVEL_2653	Sispe038Scf0280	26141	29934
NOVEL_2656	Sispe038Scf0280	102701	106458
NOVEL_2661	Sispe038Scf0280	316343	317150
NOVEL_2662	Sispe038Scf0280	319994	320301
NOVEL_2663	Sispe038Scf0280	331411	333470
NOVEL_2667	Sispe038Scf0281	111612	111920
NOVEL_2668	Sispe038Scf0281	128384	129517
NOVEL_2670	Sispe038Scf0281	177004	179169
NOVEL_2672	Sispe038Scf0281	210715	211615
NOVEL_2675	Sispe038Scf0282	144154	146498
NOVEL_2676	Sispe038Scf0282	147258	148927
NOVEL_2679	Sispe038Scf0282	223679	224678
NOVEL_2682	Sispe038Scf0283	295	11021
NOVEL_2686	Sispe038Scf0283	24334	25846
NOVEL_2689	Sispe038Scf0288	22512	22988
NOVEL_2691	Sispe038Scf0289	24937	25316
NOVEL_2693	Sispe038Scf0289	29274	35004
NOVEL_2695	Sispe038Scf0290	29804	30234
NOVEL_2697	Sispe038Scf0290	53866	56902
NOVEL_2698	Sispe038Scf0290	108501	109315
NOVEL_2702	Sispe038Scf0290	257651	258240
NOVEL_2705	Sispe038Scf0290	283803	284195
NOVEL_2707	Sispe038Scf0291	121641	122107
NOVEL_2712	Sispe038Scf0292	327129	329118
NOVEL_2713	Sispe038Scf0292	348788	349537
NOVEL_2714	Sispe038Scf0292	358993	362430
NOVEL_2715	Sispe038Scf0292	387270	388098
NOVEL_2717	Sispe038Scf0292	451921	452243
NOVEL_2727	Sispe038Scf0292	1001164	1001561
NOVEL_2733	Sispe038Scf0294	14744	15218
NOVEL_2735	Sispe038Scf0294	24321	24790
NOVEL_2737	Sispe038Scf0294	28515	29821
NOVEL_2739	Sispe038Scf0294	32033	34882
NOVEL_2741	Sispe038Scf0295	804	1224
NOVEL_2742	Sispe038Scf0295	1448	5218
NOVEL_2743	Sispe038Scf0295	31805	33440
NOVEL_2749	Sispe038Scf0303	81347	83557
NOVEL_2750	Sispe038Scf0305	67410	68486
NOVEL_2754	Sispe038Scf0306	69221	73356
NOVEL_2757	Sispe038Scf0306	206547	207274
NOVEL_2758	Sispe038Scf0307	5746	6607
NOVEL_2766	Sispe038Scf0309	166171	166554
NOVEL_2767	Sispe038Scf0311	7414	7845
NOVEL_2772	Sispe038Scf0314	28735	34006
NOVEL_2773	Sispe038Scf0316	32039	33387
NOVEL_2776	Sispe038Scf0316	104038	106185
NOVEL_2778	Sispe038Scf0316	139621	140015
NOVEL_2780	Sispe038Scf0316	166286	172225
NOVEL_2781	Sispe038Scf0317	46336	47254
NOVEL_2783	Sispe038Scf0318	15545	15875
NOVEL_2784	Sispe038Scf0318	161601	162523
NOVEL_2786	Sispe038Scf0318	178301	179410
NOVEL_2787	Sispe038Scf0318	204746	206312
NOVEL_2788	Sispe038Scf0318	226151	226488
NOVEL_2791	Sispe038Scf0322	10408	14203
NOVEL_2794	Sispe038Scf0322	82451	83045
NOVEL_2796	Sispe038Scf0322	83476	83798
NOVEL_2798	Sispe038Scf0322	143948	144322
NOVEL_2801	Sispe038Scf0322	184819	185359
NOVEL_2806	Sispe038Scf0325	65310	65728
NOVEL_2807	Sispe038Scf0325	69429	69981
NOVEL_2808	Sispe038Scf0325	79446	79752
NOVEL_2812	Sispe038Scf0325	104912	105338
NOVEL_2815	Sispe038Scf0325	126523	127390
NOVEL_2817	Sispe038Scf0325	219683	220025
NOVEL_2819	Sispe038Scf0325	299118	306486
NOVEL_2820	Sispe038Scf0325	341425	346809
NOVEL_2822	Sispe038Scf0326	147	6456
NOVEL_2824	Sispe038Scf0327	40178	40505
NOVEL_2827	Sispe038Scf0328	1248	2178
NOVEL_2829	Sispe038Scf0329	41985	42519
NOVEL_2830	Sispe038Scf0329	66620	78399
NOVEL_2833	Sispe038Scf0330	1918	2449
NOVEL_2834	Sispe038Scf0330	12064	12653
NOVEL_2836	Sispe038Scf0330	118409	118726
NOVEL_2839	Sispe038Scf0330	183988	184315
NOVEL_2840	Sispe038Scf0333	19086	21154
NOVEL_2841	Sispe038Scf0334	13519	14419
NOVEL_2845	Sispe038Scf0334	32812	33262
NOVEL_2851	Sispe038Scf0335	27589	27997
NOVEL_2852	Sispe038Scf0338	6639	7098
NOVEL_2856	Sispe038Scf0338	205284	210129
NOVEL_2860	Sispe038Scf0340	43786	44958
NOVEL_2862	Sispe038Scf0340	45623	45981
NOVEL_2863	Sispe038Scf0340	53428	53991
NOVEL_2865	Sispe038Scf0340	89708	90458
NOVEL_2866	Sispe038Scf0340	174325	177732
NOVEL_2868	Sispe038Scf0340	182423	182786
NOVEL_2872	Sispe038Scf0340	310919	316674
NOVEL_2873	Sispe038Scf0340	383460	383907
NOVEL_2874	Sispe038Scf0340	424789	425756
NOVEL_2875	Sispe038Scf0340	426449	429321
NOVEL_2880	Sispe038Scf0342	59428	59936
NOVEL_2884	Sispe038Scf0342	112388	112727
NOVEL_2887	Sispe038Scf0342	116951	117865
NOVEL_2889	Sispe038Scf0342	118678	119985
NOVEL_2890	Sispe038Scf0342	120341	121819
NOVEL_2897	Sispe038Scf0344	6609	7189
NOVEL_2901	Sispe038Scf0344	108138	108516
NOVEL_2903	Sispe038Scf0344	110944	111641
NOVEL_2912	Sispe038Scf0344	351408	351858
NOVEL_2913	Sispe038Scf0347	43389	43740
NOVEL_2915	Sispe038Scf0347	246025	248166
NOVEL_2918	Sispe038Scf0347	297961	298515
NOVEL_2920	Sispe038Scf0347	431978	432438
NOVEL_2921	Sispe038Scf0347	448900	449680
NOVEL_2922	Sispe038Scf0347	463066	464512
NOVEL_2923	Sispe038Scf0347	476257	480446
NOVEL_2926	Sispe038Scf0347	481976	482784
NOVEL_2927	Sispe038Scf0347	490071	491189
NOVEL_2929	Sispe038Scf0347	492239	492902
NOVEL_2932	Sispe038Scf0349	52920	53291
NOVEL_2934	Sispe038Scf0349	106750	107319
NOVEL_2936	Sispe038Scf0349	107586	108135
NOVEL_2938	Sispe038Scf0349	108585	109576
NOVEL_2943	Sispe038Scf0349	429451	430673
NOVEL_2946	Sispe038Scf0349	493457	494856
NOVEL_2953	Sispe038Scf0351	117321	119051
NOVEL_2954	Sispe038Scf0351	120903	130803
NOVEL_2955	Sispe038Scf0351	141682	146320
NOVEL_2956	Sispe038Scf0351	191041	198890
NOVEL_2957	Sispe038Scf0351	217677	225379
NOVEL_2958	Sispe038Scf0352	33135	33897
NOVEL_2964	Sispe038Scf0352	98965	99297
NOVEL_2969	Sispe038Scf0353	303055	303502
NOVEL_2973	Sispe038Scf0354	158501	164791
NOVEL_2975	Sispe038Scf0355	14036	14347
NOVEL_2977	Sispe038Scf0355	109662	110190
NOVEL_2978	Sispe038Scf0355	113787	115370
NOVEL_2982	Sispe038Scf0355	134701	136984
NOVEL_2983	Sispe038Scf0355	137299	141548
NOVEL_2984	Sispe038Scf0355	151793	152097
NOVEL_2986	Sispe038Scf0355	153842	154976
NOVEL_2990	Sispe038Scf0359	110992	111328
NOVEL_2991	Sispe038Scf0360	872	15226
NOVEL_2994	Sispe038Scf0360	132604	135779
NOVEL_2996	Sispe038Scf0360	218771	220953
NOVEL_2998	Sispe038Scf0361	74034	74793
NOVEL_2999	Sispe038Scf0363	70861	71558
NOVEL_3000	Sispe038Scf0363	182968	188871
NOVEL_3001	Sispe038Scf0364	19372	20058
NOVEL_3003	Sispe038Scf0364	26858	27457
NOVEL_3004	Sispe038Scf0364	28323	33808
NOVEL_3009	Sispe038Scf0364	142927	143426
NOVEL_3012	Sispe038Scf0365	25249	25996
NOVEL_3013	Sispe038Scf0365	85872	86501
NOVEL_3017	Sispe038Scf0366	48969	50695
NOVEL_3020	Sispe038Scf0367	116194	116652
NOVEL_3021	Sispe038Scf0367	153975	154289
NOVEL_3023	Sispe038Scf0367	173040	173385
NOVEL_3026	Sispe038Scf0368	26344	31715
NOVEL_3028	Sispe038Scf0369	93239	99045
NOVEL_3029	Sispe038Scf0369	161583	162937
NOVEL_3033	Sispe038Scf0369	172680	173287
NOVEL_3034	Sispe038Scf0369	173597	173921
NOVEL_3035	Sispe038Scf0369	174160	175648
NOVEL_3039	Sispe038Scf0371	78225	78630
NOVEL_3041	Sispe038Scf0372	8427	14663
NOVEL_3042	Sispe038Scf0372	15824	16151
NOVEL_3047	Sispe038Scf0376	73687	74264
NOVEL_3048	Sispe038Scf0376	75262	75671
NOVEL_3049	Sispe038Scf0376	81831	82218
NOVEL_3050	Sispe038Scf0376	84122	84858
NOVEL_3053	Sispe038Scf0376	106433	107648
NOVEL_3058	Sispe038Scf0377	112951	113412
NOVEL_3059	Sispe038Scf0377	157759	158645
NOVEL_3060	Sispe038Scf0377	183652	188737
NOVEL_3061	Sispe038Scf0378	8399	13180
NOVEL_3064	Sispe038Scf0378	96680	99158
NOVEL_3067	Sispe038Scf0378	120437	120797
NOVEL_3069	Sispe038Scf0378	123605	128748
NOVEL_3070	Sispe038Scf0378	133155	134065
NOVEL_3071	Sispe038Scf0378	134237	134737
NOVEL_3073	Sispe038Scf0379	42716	62894
NOVEL_3077	Sispe038Scf0379	175854	177371
NOVEL_3078	Sispe038Scf0381	47626	47991
NOVEL_3079	Sispe038Scf0381	53323	59368
NOVEL_3080	Sispe038Scf0381	70466	70881
NOVEL_3086	Sispe038Scf0381	157815	158464
NOVEL_3090	Sispe038Scf0381	254487	254951
NOVEL_3092	Sispe038Scf0381	360557	361119
NOVEL_3093	Sispe038Scf0381	385724	386663
NOVEL_3094	Sispe038Scf0381	426567	427382
NOVEL_3095	Sispe038Scf0381	438843	439196
NOVEL_3096	Sispe038Scf0381	468006	468731
NOVEL_3097	Sispe038Scf0381	481268	482016
NOVEL_3105	Sispe038Scf0383	318259	318590
NOVEL_3106	Sispe038Scf0383	323114	331377
NOVEL_3111	Sispe038Scf0384	19692	20313
NOVEL_3112	Sispe038Scf0386	12997	14888
NOVEL_3114	Sispe038Scf0387	14222	14658
NOVEL_3115	Sispe038Scf0387	15147	15505
NOVEL_3117	Sispe038Scf0388	52419	52893
NOVEL_3118	Sispe038Scf0388	53056	53853
NOVEL_3121	Sispe038Scf0388	262054	262692
NOVEL_3123	Sispe038Scf0388	275375	283787
NOVEL_3128	Sispe038Scf0388	329428	330015
NOVEL_3129	Sispe038Scf0388	339027	339561
NOVEL_3130	Sispe038Scf0388	346390	346897
NOVEL_3132	Sispe038Scf0388	353709	354014
NOVEL_3134	Sispe038Scf0388	390533	391077
NOVEL_3137	Sispe038Scf0388	498088	498490
NOVEL_3138	Sispe038Scf0388	509440	509786
NOVEL_3139	Sispe038Scf0389	14950	15265
NOVEL_3141	Sispe038Scf0389	79611	79931
NOVEL_3142	Sispe038Scf0389	91243	92994
NOVEL_3143	Sispe038Scf0389	141444	141797
NOVEL_3144	Sispe038Scf0389	145554	146170
NOVEL_3147	Sispe038Scf0389	157317	163066
NOVEL_3148	Sispe038Scf0389	175602	181927
NOVEL_3149	Sispe038Scf0390	83829	87715
NOVEL_3151	Sispe038Scf0390	334784	337054
NOVEL_3153	Sispe038Scf0390	338451	338889
NOVEL_3154	Sispe038Scf0390	339289	339910
NOVEL_3156	Sispe038Scf0390	345465	346328
NOVEL_3157	Sispe038Scf0390	358034	358339
NOVEL_3158	Sispe038Scf0390	427082	429343
NOVEL_3159	Sispe038Scf0390	469643	472711
NOVEL_3166	Sispe038Scf0390	562875	565312
NOVEL_3168	Sispe038Scf0390	636043	636393
NOVEL_3169	Sispe038Scf0391	6030	6383
NOVEL_3171	Sispe038Scf0391	207798	209528
NOVEL_3172	Sispe038Scf0391	210029	210431
NOVEL_3174	Sispe038Scf0391	409436	410373
NOVEL_3176	Sispe038Scf0391	434752	436120
NOVEL_3177	Sispe038Scf0391	486852	492927
NOVEL_3178	Sispe038Scf0391	499202	499972
NOVEL_3180	Sispe038Scf0391	537262	539765
NOVEL_3181	Sispe038Scf0391	557294	558303
NOVEL_3182	Sispe038Scf0391	588168	588715
NOVEL_3183	Sispe038Scf0391	593567	594162
NOVEL_3184	Sispe038Scf0391	599340	599903
NOVEL_3185	Sispe038Scf0391	633995	634354
NOVEL_3186	Sispe038Scf0391	644805	649864
NOVEL_3187	Sispe038Scf0391	692277	693019
NOVEL_3189	Sispe038Scf0392	89502	91515
NOVEL_3193	Sispe038Scf0392	262509	264615
NOVEL_3197	Sispe038Scf0393	65675	65985
NOVEL_3201	Sispe038Scf0394	264961	265718
NOVEL_3202	Sispe038Scf0394	289767	290411
NOVEL_3203	Sispe038Scf0394	291363	298131
NOVEL_3204	Sispe038Scf0394	306273	306831
NOVEL_3205	Sispe038Scf0394	332801	333104
NOVEL_3206	Sispe038Scf0394	374427	374998
NOVEL_3207	Sispe038Scf0394	437201	437952
NOVEL_3209	Sispe038Scf0394	520753	525964
NOVEL_3210	Sispe038Scf0395	18765	19076
NOVEL_3211	Sispe038Scf0397	46281	46818
NOVEL_3214	Sispe038Scf0399	69715	70476
NOVEL_3216	Sispe038Scf0399	79333	82176
NOVEL_3219	Sispe038Scf0399	162252	165698
NOVEL_3221	Sispe038Scf0399	173158	182475
NOVEL_3222	Sispe038Scf0399	209618	210334
NOVEL_3223	Sispe038Scf0399	301062	304645
NOVEL_3230	Sispe038Scf0401	52205	52821
NOVEL_3232	Sispe038Scf0401	91461	99291
NOVEL_3233	Sispe038Scf0401	99723	109798
NOVEL_3239	Sispe038Scf0401	111863	113336
NOVEL_3240	Sispe038Scf0401	113608	114403
NOVEL_3241	Sispe038Scf0401	114843	115243
NOVEL_3243	Sispe038Scf0401	120349	122338
NOVEL_3244	Sispe038Scf0401	129023	129603
NOVEL_3248	Sispe038Scf0401	211872	212238
NOVEL_3251	Sispe038Scf0401	221336	221728
NOVEL_3253	Sispe038Scf0401	269836	274991
NOVEL_3257	Sispe038Scf0403	32791	35139
NOVEL_3258	Sispe038Scf0403	56027	58910
NOVEL_3261	Sispe038Scf0403	235509	236284
NOVEL_3262	Sispe038Scf0403	238617	239389
NOVEL_3264	Sispe038Scf0403	872681	873946
NOVEL_3265	Sispe038Scf0403	944965	947755
NOVEL_3266	Sispe038Scf0403	1052838	1053158
NOVEL_3268	Sispe038Scf0403	1064726	1065326
NOVEL_3273	Sispe038Scf0403	1232024	1233118
NOVEL_3279	Sispe038Scf0403	1357756	1358492
NOVEL_3281	Sispe038Scf0403	1358688	1360331
NOVEL_3282	Sispe038Scf0403	1480524	1481732
NOVEL_3283	Sispe038Scf0405	31655	32048
NOVEL_3284	Sispe038Scf0405	32534	39159
NOVEL_3285	Sispe038Scf0405	61262	63648
NOVEL_3287	Sispe038Scf0405	69241	69793
NOVEL_3288	Sispe038Scf0405	73369	73923
NOVEL_3289	Sispe038Scf0406	9557	10202
NOVEL_3292	Sispe038Scf0409	98369	98844
NOVEL_3293	Sispe038Scf0412	128927	129483
NOVEL_3298	Sispe038Scf0413	81230	87975
NOVEL_3299	Sispe038Scf0413	108834	109150
NOVEL_3303	Sispe038Scf0413	147134	155586
NOVEL_3307	Sispe038Scf0413	353572	362300
NOVEL_3313	Sispe038Scf0414	45503	53202
NOVEL_3315	Sispe038Scf0414	55944	61413
NOVEL_3316	Sispe038Scf0414	95149	106172
NOVEL_3317	Sispe038Scf0414	110085	119332
NOVEL_3318	Sispe038Scf0414	130154	134803
NOVEL_3321	Sispe038Scf0414	228484	235033
NOVEL_3322	Sispe038Scf0414	274069	277755
NOVEL_3323	Sispe038Scf0415	2404	7251
NOVEL_3324	Sispe038Scf0415	8266	9879
NOVEL_3330	Sispe038Scf0415	73275	73653
NOVEL_3331	Sispe038Scf0415	90914	91237
NOVEL_3333	Sispe038Scf0415	113407	113797
NOVEL_3334	Sispe038Scf0415	114161	114784
NOVEL_3337	Sispe038Scf0416	30481	31138
NOVEL_3340	Sispe038Scf0416	201811	204868
NOVEL_3341	Sispe038Scf0416	205918	206897
NOVEL_3343	Sispe038Scf0416	230040	230353
NOVEL_3346	Sispe038Scf0416	389713	390054
NOVEL_3348	Sispe038Scf0416	509955	510805
NOVEL_3350	Sispe038Scf0416	528773	529672
NOVEL_3351	Sispe038Scf0416	530453	531877
NOVEL_3352	Sispe038Scf0417	34612	38572
NOVEL_3355	Sispe038Scf0417	133265	133843
NOVEL_3356	Sispe038Scf0417	170397	170880
NOVEL_3357	Sispe038Scf0417	179785	181511
NOVEL_3358	Sispe038Scf0417	276390	277106
NOVEL_3361	Sispe038Scf0418	50348	50655
NOVEL_3363	Sispe038Scf0418	136695	137406
NOVEL_3369	Sispe038Scf0420	20179	20490
NOVEL_3378	Sispe038Scf0424	100960	101347
NOVEL_3379	Sispe038Scf0424	137237	155751
NOVEL_3380	Sispe038Scf0425	62359	63015
NOVEL_3385	Sispe038Scf0426	67792	72849
NOVEL_3387	Sispe038Scf0426	143755	149925
NOVEL_3391	Sispe038Scf0429	183741	184096
NOVEL_3392	Sispe038Scf0429	194677	195069
NOVEL_3397	Sispe038Scf0434	10018	10584
NOVEL_3399	Sispe038Scf0435	33357	41748
NOVEL_3400	Sispe038Scf0435	88357	88697
NOVEL_3401	Sispe038Scf0435	197219	197641
NOVEL_3403	Sispe038Scf0435	204567	207884
NOVEL_3406	Sispe038Scf0435	209591	209978
NOVEL_3407	Sispe038Scf0435	222607	225444
NOVEL_3409	Sispe038Scf0435	392942	397580
NOVEL_3412	Sispe038Scf0435	478773	479225
NOVEL_3413	Sispe038Scf0436	7987	10161
NOVEL_3416	Sispe038Scf0436	32259	32846
NOVEL_3421	Sispe038Scf0436	45488	45986
NOVEL_3423	Sispe038Scf0437	12658	13040
NOVEL_3426	Sispe038Scf0439	43125	43863
NOVEL_3428	Sispe038Scf0439	54215	55576
NOVEL_3431	Sispe038Scf0440	127925	128242
NOVEL_3433	Sispe038Scf0441	1	2410
NOVEL_3436	Sispe038Scf0441	16313	17003
NOVEL_3438	Sispe038Scf0441	57776	58118
NOVEL_3440	Sispe038Scf0441	59101	59755
NOVEL_3442	Sispe038Scf0441	60111	60765
NOVEL_3443	Sispe038Scf0441	73164	74599
NOVEL_3448	Sispe038Scf0441	192019	192631
NOVEL_3449	Sispe038Scf0441	226812	227335
NOVEL_3451	Sispe038Scf0441	227521	234824
NOVEL_3455	Sispe038Scf0443	100479	101070
NOVEL_3458	Sispe038Scf0445	96865	98508
NOVEL_3460	Sispe038Scf0446	26829	27319
NOVEL_3462	Sispe038Scf0446	27504	29538
NOVEL_3465	Sispe038Scf0448	7957	10970
NOVEL_3468	Sispe038Scf0448	69998	70992
NOVEL_3469	Sispe038Scf0448	102222	105834
NOVEL_3473	Sispe038Scf0448	236997	244478
NOVEL_3476	Sispe038Scf0448	301512	303495
NOVEL_3479	Sispe038Scf0448	341567	341872
NOVEL_3483	Sispe038Scf0453	54839	55154
NOVEL_3485	Sispe038Scf0453	89198	91002
NOVEL_3486	Sispe038Scf0453	93154	96092
NOVEL_3488	Sispe038Scf0454	28681	34283
NOVEL_3491	Sispe038Scf0454	124213	130941
NOVEL_3494	Sispe038Scf0454	135550	136856
NOVEL_3496	Sispe038Scf0454	160613	161016
NOVEL_3497	Sispe038Scf0454	161172	163997
NOVEL_3498	Sispe038Scf0454	205407	206159
NOVEL_3499	Sispe038Scf0454	241623	242070
NOVEL_3500	Sispe038Scf0455	10600	11128
NOVEL_3502	Sispe038Scf0455	72740	73240
NOVEL_3503	Sispe038Scf0455	88969	90530
NOVEL_3506	Sispe038Scf0456	33	531
NOVEL_3507	Sispe038Scf0456	2555	5200
NOVEL_3510	Sispe038Scf0458	8561	8925
NOVEL_3514	Sispe038Scf0460	250595	252329
NOVEL_3515	Sispe038Scf0460	257446	257813
NOVEL_3518	Sispe038Scf0463	2331	11098
NOVEL_3522	Sispe038Scf0463	93207	93737
NOVEL_3523	Sispe038Scf0463	94147	100963
NOVEL_3524	Sispe038Scf0463	118746	119302
NOVEL_3529	Sispe038Scf0463	283976	288231
NOVEL_3531	Sispe038Scf0463	297698	298227
NOVEL_3536	Sispe038Scf0464	118262	120596
NOVEL_3537	Sispe038Scf0464	126112	134518
NOVEL_3538	Sispe038Scf0464	138725	139091
NOVEL_3539	Sispe038Scf0464	140862	141243
NOVEL_3540	Sispe038Scf0464	141531	142007
NOVEL_3541	Sispe038Scf0464	142312	146475
NOVEL_3543	Sispe038Scf0464	147814	150305
NOVEL_3547	Sispe038Scf0464	152113	152610
NOVEL_3548	Sispe038Scf0464	185579	185880
NOVEL_3549	Sispe038Scf0464	199697	200357
NOVEL_3551	Sispe038Scf0464	278264	280987
NOVEL_3552	Sispe038Scf0464	285299	287188
NOVEL_3554	Sispe038Scf0464	342038	347381
NOVEL_3557	Sispe038Scf0465	22714	23053
NOVEL_3558	Sispe038Scf0465	36781	37212
NOVEL_3559	Sispe038Scf0465	94235	94557
NOVEL_3560	Sispe038Scf0465	104262	104595
NOVEL_3562	Sispe038Scf0465	126617	130572
NOVEL_3564	Sispe038Scf0465	233382	235035
NOVEL_3567	Sispe038Scf0465	333569	334169
NOVEL_3570	Sispe038Scf0465	357198	357522
NOVEL_3572	Sispe038Scf0467	54585	55095
NOVEL_3574	Sispe038Scf0467	188574	195739
NOVEL_3576	Sispe038Scf0469	11152	14465
NOVEL_3577	Sispe038Scf0469	57287	66320
NOVEL_3578	Sispe038Scf0469	97455	102370
NOVEL_3579	Sispe038Scf0469	130081	130643
NOVEL_3582	Sispe038Scf0470	58687	59935
NOVEL_3585	Sispe038Scf0470	75880	77038
NOVEL_3587	Sispe038Scf0470	215143	220779
NOVEL_3588	Sispe038Scf0470	293656	294363
NOVEL_3590	Sispe038Scf0470	302247	302588
NOVEL_3592	Sispe038Scf0470	306915	307334
NOVEL_3593	Sispe038Scf0470	309062	315200
NOVEL_3596	Sispe038Scf0470	592941	593586
NOVEL_3597	Sispe038Scf0470	798783	799374
NOVEL_3598	Sispe038Scf0470	800148	804985
NOVEL_3599	Sispe038Scf0470	807138	808741
NOVEL_3603	Sispe038Scf0470	910874	919955
NOVEL_3610	Sispe038Scf0471	76941	78225
NOVEL_3614	Sispe038Scf0471	89668	90077
NOVEL_3620	Sispe038Scf0471	186866	191070
NOVEL_3621	Sispe038Scf0471	193104	195332
NOVEL_3623	Sispe038Scf0471	250618	250982
NOVEL_3624	Sispe038Scf0471	255257	255908
NOVEL_3625	Sispe038Scf0471	257547	257903
NOVEL_3626	Sispe038Scf0471	260745	261249
NOVEL_3627	Sispe038Scf0471	262707	264151
NOVEL_3629	Sispe038Scf0471	264534	265476
NOVEL_3631	Sispe038Scf0471	265747	266826
NOVEL_3633	Sispe038Scf0471	277659	279097
NOVEL_3635	Sispe038Scf0471	279277	282617
NOVEL_3637	Sispe038Scf0471	283251	284846
NOVEL_3639	Sispe038Scf0471	285303	285933
NOVEL_3641	Sispe038Scf0471	286432	287676
NOVEL_3643	Sispe038Scf0471	299713	300402
NOVEL_3645	Sispe038Scf0471	345957	355058
NOVEL_3646	Sispe038Scf0471	355962	362386
NOVEL_3649	Sispe038Scf0473	12	1180
NOVEL_3654	Sispe038Scf0474	57942	58331
NOVEL_3655	Sispe038Scf0474	71675	75419
NOVEL_3657	Sispe038Scf0474	126629	126997
NOVEL_3660	Sispe038Scf0475	112406	114143
NOVEL_3661	Sispe038Scf0475	114765	115460
NOVEL_3663	Sispe038Scf0475	161272	162276
NOVEL_3665	Sispe038Scf0475	201122	206820
NOVEL_3667	Sispe038Scf0475	247725	248045
NOVEL_3670	Sispe038Scf0475	263705	264278
NOVEL_3677	Sispe038Scf0476	10443	11814
NOVEL_3678	Sispe038Scf0476	13326	13668
NOVEL_3679	Sispe038Scf0476	15209	16032
NOVEL_3680	Sispe038Scf0476	29821	30300
NOVEL_3681	Sispe038Scf0476	35114	35749
NOVEL_3686	Sispe038Scf0478	15266	15845
NOVEL_3688	Sispe038Scf0478	37824	38344
NOVEL_3690	Sispe038Scf0478	194384	198750
NOVEL_3691	Sispe038Scf0478	209201	209612
NOVEL_3692	Sispe038Scf0478	218865	219346
NOVEL_3694	Sispe038Scf0483	18191	18647
NOVEL_3699	Sispe038Scf0483	222795	224768
NOVEL_3701	Sispe038Scf0483	225972	227229
NOVEL_3713	Sispe038Scf0485	3	497
NOVEL_3719	Sispe038Scf0485	64202	64828
NOVEL_3720	Sispe038Scf0485	114610	115363
NOVEL_3723	Sispe038Scf0488	127507	127833
NOVEL_3724	Sispe038Scf0488	139661	140225
NOVEL_3727	Sispe038Scf0489	32109	32436
NOVEL_3728	Sispe038Scf0489	41441	44935
NOVEL_3733	Sispe038Scf0493	5495	8675
NOVEL_3734	Sispe038Scf0493	11353	12872
NOVEL_3736	Sispe038Scf0493	23515	24021
NOVEL_3741	Sispe038Scf0494	148095	148603
NOVEL_3742	Sispe038Scf0494	173148	173484
NOVEL_3743	Sispe038Scf0495	1794	2703
NOVEL_3744	Sispe038Scf0495	3931	4966
NOVEL_3745	Sispe038Scf0495	73030	73582
NOVEL_3747	Sispe038Scf0495	170227	170745
NOVEL_3748	Sispe038Scf0495	315989	317740
NOVEL_3750	Sispe038Scf0495	325878	327942
NOVEL_3754	Sispe038Scf0497	6272	6882
NOVEL_3758	Sispe038Scf0499	29020	29338
NOVEL_3759	Sispe038Scf0499	49002	52219
NOVEL_3760	Sispe038Scf0501	39989	40294
NOVEL_3765	Sispe038Scf0504	113021	113356
NOVEL_3766	Sispe038Scf0505	1	2456
NOVEL_3767	Sispe038Scf0505	34675	40663
NOVEL_3768	Sispe038Scf0505	41539	43142
NOVEL_3769	Sispe038Scf0507	47192	47753
NOVEL_3770	Sispe038Scf0507	57033	57834
NOVEL_3774	Sispe038Scf0507	70154	70719
NOVEL_3775	Sispe038Scf0509	1157	2333
NOVEL_3778	Sispe038Scf0515	116221	116959
NOVEL_3779	Sispe038Scf0515	141559	142792
NOVEL_3780	Sispe038Scf0516	12644	13135
NOVEL_3782	Sispe038Scf0516	48515	48860
NOVEL_3784	Sispe038Scf0516	82396	88247
NOVEL_3788	Sispe038Scf0517	74112	75337
NOVEL_3790	Sispe038Scf0517	83469	83836
NOVEL_3791	Sispe038Scf0517	87425	87838
NOVEL_3794	Sispe038Scf0518	115307	116147
NOVEL_3796	Sispe038Scf0520	8674	16520
NOVEL_3798	Sispe038Scf0522	1218	2526
NOVEL_3801	Sispe038Scf0522	36556	37931
NOVEL_3804	Sispe038Scf0522	53126	53501
NOVEL_3806	Sispe038Scf0522	86453	86908
NOVEL_3808	Sispe038Scf0522	152480	158575
NOVEL_3813	Sispe038Scf0524	1889	2435
NOVEL_3814	Sispe038Scf0524	9388	9789
NOVEL_3815	Sispe038Scf0524	12379	20614
NOVEL_3816	Sispe038Scf0524	21790	22283
NOVEL_3825	Sispe038Scf0528	706	1044
NOVEL_3826	Sispe038Scf0529	15338	16877
NOVEL_3827	Sispe038Scf0529	94613	95052
NOVEL_3829	Sispe038Scf0529	187496	195277
NOVEL_3831	Sispe038Scf0529	204479	216325
NOVEL_3832	Sispe038Scf0529	219561	219898
NOVEL_3836	Sispe038Scf0530	129924	133127
NOVEL_3838	Sispe038Scf0531	15352	15732
NOVEL_3839	Sispe038Scf0531	42470	43434
NOVEL_3840	Sispe038Scf0531	67742	69427
NOVEL_3841	Sispe038Scf0531	69717	70376
NOVEL_3843	Sispe038Scf0531	196647	197424
NOVEL_3848	Sispe038Scf0531	321714	322614
NOVEL_3849	Sispe038Scf0531	322822	324269
NOVEL_3854	Sispe038Scf0531	483101	484571
NOVEL_3856	Sispe038Scf0531	621530	622142
NOVEL_3857	Sispe038Scf0531	627947	628928
NOVEL_3859	Sispe038Scf0531	630601	631182
NOVEL_3861	Sispe038Scf0531	631335	631929
NOVEL_3864	Sispe038Scf0531	634308	634709
NOVEL_3866	Sispe038Scf0531	638436	638835
NOVEL_3868	Sispe038Scf0531	641424	641889
NOVEL_3869	Sispe038Scf0531	824151	824483
NOVEL_3874	Sispe038Scf0532	108050	108421
NOVEL_3876	Sispe038Scf0532	122561	122905
NOVEL_3880	Sispe038Scf0533	60373	60870
NOVEL_3882	Sispe038Scf0533	78238	78967
NOVEL_3884	Sispe038Scf0533	127715	128136
NOVEL_3887	Sispe038Scf0533	231254	231763
NOVEL_3888	Sispe038Scf0533	232033	233411
NOVEL_3890	Sispe038Scf0533	234015	237708
NOVEL_3892	Sispe038Scf0534	36150	36601
NOVEL_3898	Sispe038Scf0535	18526	19014
NOVEL_3900	Sispe038Scf0536	56457	58450
NOVEL_3901	Sispe038Scf0536	146940	147333
NOVEL_3902	Sispe038Scf0536	159038	163954
NOVEL_3903	Sispe038Scf0536	164183	164735
NOVEL_3904	Sispe038Scf0536	169493	170360
NOVEL_3910	Sispe038Scf0537	10093	10694
NOVEL_3911	Sispe038Scf0538	39321	39779
NOVEL_3912	Sispe038Scf0538	50049	50761
NOVEL_3914	Sispe038Scf0538	60126	60788
NOVEL_3916	Sispe038Scf0538	64288	64589
NOVEL_3922	Sispe038Scf0538	122036	128673
NOVEL_3923	Sispe038Scf0538	151693	152004
NOVEL_3924	Sispe038Scf0538	198353	199001
NOVEL_3927	Sispe038Scf0538	334289	334963
NOVEL_3931	Sispe038Scf0539	17779	18296
NOVEL_3933	Sispe038Scf0539	52404	53070
NOVEL_3935	Sispe038Scf0539	55383	55788
NOVEL_3936	Sispe038Scf0539	56055	56631
NOVEL_3937	Sispe038Scf0539	113831	114206
NOVEL_3938	Sispe038Scf0539	114661	115006
NOVEL_3940	Sispe038Scf0539	115566	115952
NOVEL_3943	Sispe038Scf0539	137886	138367
NOVEL_3944	Sispe038Scf0540	16652	23788
NOVEL_3947	Sispe038Scf0541	105894	106314
NOVEL_3953	Sispe038Scf0541	195144	195553
NOVEL_3954	Sispe038Scf0541	196768	197178
NOVEL_3959	Sispe038Scf0542	307294	315296
NOVEL_3961	Sispe038Scf0542	319011	320164
NOVEL_3964	Sispe038Scf0542	428118	428851
NOVEL_3966	Sispe038Scf0543	58733	60088
NOVEL_3970	Sispe038Scf0543	127646	128182
NOVEL_3975	Sispe038Scf0543	394722	395227
NOVEL_3977	Sispe038Scf0543	430642	431990
NOVEL_3979	Sispe038Scf0543	432324	432627
NOVEL_3980	Sispe038Scf0543	432819	434096
NOVEL_3983	Sispe038Scf0543	477050	477384
NOVEL_3989	Sispe038Scf0547	187439	187914
NOVEL_3990	Sispe038Scf0548	110	729
NOVEL_3991	Sispe038Scf0548	46265	46639
NOVEL_3992	Sispe038Scf0548	89947	91125
NOVEL_3994	Sispe038Scf0550	10517	10948
NOVEL_3995	Sispe038Scf0550	20650	22738
NOVEL_3997	Sispe038Scf0550	110730	111181
NOVEL_3999	Sispe038Scf0550	120647	122332
NOVEL_4002	Sispe038Scf0551	20509	20884
NOVEL_4004	Sispe038Scf0551	50353	55304
NOVEL_4005	Sispe038Scf0553	85	436
NOVEL_4006	Sispe038Scf0554	5010	6436
NOVEL_4007	Sispe038Scf0555	244662	245539
NOVEL_4009	Sispe038Scf0555	383463	389426
NOVEL_4010	Sispe038Scf0555	395390	395821
NOVEL_4011	Sispe038Scf0555	485997	494303
NOVEL_4013	Sispe038Scf0555	587738	588270
NOVEL_4014	Sispe038Scf0555	599637	607291
NOVEL_4024	Sispe038Scf0559	89443	89788
NOVEL_4027	Sispe038Scf0561	43212	43588
NOVEL_4031	Sispe038Scf0562	45574	45922
NOVEL_4032	Sispe038Scf0562	50920	51766
NOVEL_4033	Sispe038Scf0563	18100	18980
NOVEL_4039	Sispe038Scf0563	203572	208798
NOVEL_4042	Sispe038Scf0563	296759	299396
NOVEL_4043	Sispe038Scf0566	3522	4248
NOVEL_4044	Sispe038Scf0566	4482	4869
NOVEL_4045	Sispe038Scf0566	20549	29326
NOVEL_4046	Sispe038Scf0566	32256	32624
NOVEL_4048	Sispe038Scf0567	5209	5841
NOVEL_4056	Sispe038Scf0568	210226	217661
NOVEL_4058	Sispe038Scf0568	364471	364783
NOVEL_4062	Sispe038Scf0568	494684	496718
NOVEL_4064	Sispe038Scf0569	51008	51885
NOVEL_4065	Sispe038Scf0569	103126	106108
NOVEL_4067	Sispe038Scf0569	139618	139931
NOVEL_4069	Sispe038Scf0569	147407	147939
NOVEL_4071	Sispe038Scf0569	173574	173935
NOVEL_4072	Sispe038Scf0569	208169	208476
NOVEL_4073	Sispe038Scf0569	219859	220295
NOVEL_4075	Sispe038Scf0569	289200	290099
NOVEL_4076	Sispe038Scf0569	297181	298154
NOVEL_4082	Sispe038Scf0570	158360	158692
NOVEL_4084	Sispe038Scf0570	160363	160674
NOVEL_4085	Sispe038Scf0570	161163	161911
NOVEL_4086	Sispe038Scf0570	184256	186743
NOVEL_4094	Sispe038Scf0579	50289	54942
NOVEL_4095	Sispe038Scf0579	55534	57819
NOVEL_4099	Sispe038Scf0579	75557	75880
NOVEL_4100	Sispe038Scf0579	79115	86578
NOVEL_4101	Sispe038Scf0579	104099	104815
NOVEL_4104	Sispe038Scf0581	48387	49852
NOVEL_4110	Sispe038Scf0583	90019	90569
NOVEL_4112	Sispe038Scf0583	92076	92420
NOVEL_4114	Sispe038Scf0585	28583	34200
NOVEL_4126	Sispe038Scf0594	126024	126359
NOVEL_4127	Sispe038Scf0594	164864	171286
NOVEL_4129	Sispe038Scf0594	264641	268021
NOVEL_4130	Sispe038Scf0594	278852	279308
NOVEL_4133	Sispe038Scf0594	279481	280399
NOVEL_4138	Sispe038Scf0596	91055	91497
NOVEL_4139	Sispe038Scf0596	261680	262200
NOVEL_4140	Sispe038Scf0596	262490	263037
NOVEL_4142	Sispe038Scf0596	409807	417799
NOVEL_4143	Sispe038Scf0596	427210	427538
NOVEL_4145	Sispe038Scf0596	429907	430311
NOVEL_4146	Sispe038Scf0596	473527	478662
NOVEL_4149	Sispe038Scf0596	511078	511377
NOVEL_4157	Sispe038Scf0596	613309	615715
NOVEL_4160	Sispe038Scf0596	726205	740762
NOVEL_4164	Sispe038Scf0596	845691	846398
NOVEL_4166	Sispe038Scf0601	3445	6434
NOVEL_4174	Sispe038Scf0601	398244	398925
NOVEL_4175	Sispe038Scf0601	415210	415622
NOVEL_4176	Sispe038Scf0601	415931	416725
NOVEL_4177	Sispe038Scf0601	419080	427411
NOVEL_4178	Sispe038Scf0602	91	593
NOVEL_4180	Sispe038Scf0602	10490	11880
NOVEL_4182	Sispe038Scf0602	40208	40553
NOVEL_4183	Sispe038Scf0605	7805	8378
NOVEL_4184	Sispe038Scf0606	46686	47511
NOVEL_4186	Sispe038Scf0606	122196	122762
NOVEL_4188	Sispe038Scf0606	140171	140635
NOVEL_4189	Sispe038Scf0606	166485	168649
NOVEL_4192	Sispe038Scf0606	201950	202923
NOVEL_4194	Sispe038Scf0606	216158	217065
NOVEL_4196	Sispe038Scf0606	218479	218958
NOVEL_4198	Sispe038Scf0606	221909	222229
NOVEL_4199	Sispe038Scf0606	233392	256112
NOVEL_4202	Sispe038Scf0608	74321	74720
NOVEL_4204	Sispe038Scf0608	145666	145977
NOVEL_4206	Sispe038Scf0608	311728	312562
NOVEL_4208	Sispe038Scf0608	410709	411024
NOVEL_4213	Sispe038Scf0610	261196	261521
NOVEL_4214	Sispe038Scf0610	323366	324048
NOVEL_4218	Sispe038Scf0612	65876	72560
NOVEL_4224	Sispe038Scf0612	166950	167389
NOVEL_4225	Sispe038Scf0612	288680	289191
NOVEL_4226	Sispe038Scf0613	37487	39251
NOVEL_4229	Sispe038Scf0619	1824	11341
NOVEL_4232	Sispe038Scf0619	75342	75784
NOVEL_4234	Sispe038Scf0619	134417	135361
NOVEL_4236	Sispe038Scf0619	214957	215947
NOVEL_4238	Sispe038Scf0619	223662	224019
NOVEL_4239	Sispe038Scf0619	224581	225577
NOVEL_4241	Sispe038Scf0619	244875	248221
NOVEL_4243	Sispe038Scf0619	254509	255036
NOVEL_4244	Sispe038Scf0620	18887	19213
NOVEL_4246	Sispe038Scf0620	88869	89232
NOVEL_4247	Sispe038Scf0620	126963	129042
NOVEL_4248	Sispe038Scf0622	95431	96553
NOVEL_4250	Sispe038Scf0622	121634	122501
NOVEL_4254	Sispe038Scf0625	2983	3483
NOVEL_4261	Sispe038Scf0627	178989	179351
NOVEL_4264	Sispe038Scf0627	189768	190074
NOVEL_4265	Sispe038Scf0627	211239	216677
NOVEL_4267	Sispe038Scf0628	4387	5368
NOVEL_4273	Sispe038Scf0628	37509	37833
NOVEL_4276	Sispe038Scf0628	39847	40210
NOVEL_4277	Sispe038Scf0628	64174	64616
NOVEL_4278	Sispe038Scf0628	65022	70904
NOVEL_4280	Sispe038Scf0629	13289	13809
NOVEL_4282	Sispe038Scf0630	212276	213169
NOVEL_4284	Sispe038Scf0630	240662	242453
NOVEL_4285	Sispe038Scf0630	275448	276516
NOVEL_4286	Sispe038Scf0630	340242	340673
NOVEL_4287	Sispe038Scf0630	340948	341598
NOVEL_4289	Sispe038Scf0630	607764	614389
NOVEL_4292	Sispe038Scf0630	616524	616974
NOVEL_4293	Sispe038Scf0630	636947	637271
NOVEL_4294	Sispe038Scf0630	637448	638297
NOVEL_4295	Sispe038Scf0630	719164	730690
NOVEL_4298	Sispe038Scf0632	6522	8851
NOVEL_4305	Sispe038Scf0632	261032	261348
NOVEL_4306	Sispe038Scf0632	353828	354297
NOVEL_4307	Sispe038Scf0632	382703	383389
NOVEL_4309	Sispe038Scf0633	1683	8126
NOVEL_4316	Sispe038Scf0644	12400	12742
NOVEL_4325	Sispe038Scf0644	357301	357966
NOVEL_4329	Sispe038Scf0644	413322	413622
NOVEL_4330	Sispe038Scf0644	508179	508680
NOVEL_4331	Sispe038Scf0644	509174	513806
NOVEL_4333	Sispe038Scf0647	28406	29280
NOVEL_4334	Sispe038Scf0647	29542	29997
NOVEL_4335	Sispe038Scf0647	77458	80315
NOVEL_4337	Sispe038Scf0651	202	1583
NOVEL_4338	Sispe038Scf0651	46760	51417
NOVEL_4340	Sispe038Scf0651	53589	56907
NOVEL_4342	Sispe038Scf0651	57195	57826
NOVEL_4343	Sispe038Scf0651	78270	78954
NOVEL_4344	Sispe038Scf0652	1	308
NOVEL_4347	Sispe038Scf0652	60974	61305
NOVEL_4348	Sispe038Scf0652	68473	74299
NOVEL_4351	Sispe038Scf0656	55710	56861
NOVEL_4353	Sispe038Scf0656	57133	57831
NOVEL_4354	Sispe038Scf0656	62641	65838
NOVEL_4357	Sispe038Scf0656	74359	75254
NOVEL_4359	Sispe038Scf0656	76553	77518
NOVEL_4360	Sispe038Scf0656	85292	91090
NOVEL_4363	Sispe038Scf0657	28234	29185
NOVEL_4364	Sispe038Scf0657	36150	36499
NOVEL_4366	Sispe038Scf0657	65545	66374
NOVEL_4368	Sispe038Scf0657	69548	69945
NOVEL_4371	Sispe038Scf0657	97444	97766
NOVEL_4373	Sispe038Scf0658	15868	16183
NOVEL_4375	Sispe038Scf0658	16784	17561
NOVEL_4377	Sispe038Scf0658	18236	18748
NOVEL_4379	Sispe038Scf0658	218796	219162
NOVEL_4381	Sispe038Scf0658	219732	220154
NOVEL_4385	Sispe038Scf0658	514079	515413
NOVEL_4386	Sispe038Scf0658	526905	527878
NOVEL_4388	Sispe038Scf0658	533971	534408
NOVEL_4389	Sispe038Scf0658	534571	535357
NOVEL_4391	Sispe038Scf0658	561702	564279
NOVEL_4392	Sispe038Scf0659	6353	6808
NOVEL_4397	Sispe038Scf0662	40599	40942
NOVEL_4399	Sispe038Scf0664	125033	125517
NOVEL_4400	Sispe038Scf0664	125706	126181
NOVEL_4402	Sispe038Scf0664	168236	182660
NOVEL_4403	Sispe038Scf0664	195320	195810
NOVEL_4404	Sispe038Scf0664	201780	202224
NOVEL_4407	Sispe038Scf0664	262942	267664
NOVEL_4408	Sispe038Scf0668	14142	14578
NOVEL_4415	Sispe038Scf0668	194658	195090
NOVEL_4423	Sispe038Scf0670	224377	224883
NOVEL_4425	Sispe038Scf0670	284521	288927
NOVEL_4431	Sispe038Scf0670	289563	293250
NOVEL_4432	Sispe038Scf0670	293424	293838
NOVEL_4433	Sispe038Scf0670	323051	323410
NOVEL_4434	Sispe038Scf0670	324576	325468
NOVEL_4436	Sispe038Scf0670	329704	330284
NOVEL_4437	Sispe038Scf0670	331634	332137
NOVEL_4443	Sispe038Scf0674	11381	11695
NOVEL_4444	Sispe038Scf0674	55626	56178
NOVEL_4445	Sispe038Scf0674	69424	70178
NOVEL_4452	Sispe038Scf0675	161431	161853
NOVEL_4455	Sispe038Scf0675	217130	217441
NOVEL_4457	Sispe038Scf0675	366969	368528
NOVEL_4458	Sispe038Scf0675	398123	398446
NOVEL_4460	Sispe038Scf0676	107528	111852
NOVEL_4461	Sispe038Scf0677	751	9064
NOVEL_4463	Sispe038Scf0677	16953	17610
NOVEL_4466	Sispe038Scf0678	53123	53774
NOVEL_4472	Sispe038Scf0681	31780	40514
NOVEL_4473	Sispe038Scf0681	61644	62347
NOVEL_4474	Sispe038Scf0682	59887	61585
NOVEL_4478	Sispe038Scf0684	77523	78629
NOVEL_4480	Sispe038Scf0684	140348	141979
NOVEL_4484	Sispe038Scf0684	165381	165735
NOVEL_4485	Sispe038Scf0684	302932	308059
NOVEL_4489	Sispe038Scf0684	425009	425315
NOVEL_4490	Sispe038Scf0684	479716	484501
NOVEL_4491	Sispe038Scf0684	525310	526174
NOVEL_4492	Sispe038Scf0684	580489	581084
NOVEL_4493	Sispe038Scf0684	781622	781960
NOVEL_4494	Sispe038Scf0684	805657	806294
NOVEL_4495	Sispe038Scf0686	4476	4920
NOVEL_4496	Sispe038Scf0686	49376	49904
NOVEL_4497	Sispe038Scf0686	50186	50787
NOVEL_4498	Sispe038Scf0686	51262	51864
NOVEL_4500	Sispe038Scf0687	17869	18325
NOVEL_4501	Sispe038Scf0687	49322	50004
NOVEL_4504	Sispe038Scf0687	88109	88588
[truncated: 3,360 more rows]
